# Supplementary material for: Gene co-expression network connectivity is an important determinant of selective constraint
Source: PLoS Genet. 2017 Apr 13;13(4):e1006402. doi: 10.1371/journal.pgen.1006402 (PMC5407845; doi:10.1371/journal.pgen.1006402)
Supplement: S2 File — Contains statistics for all genes, as well as all genes included in the generation of the co-expression network and the eQTL mapping. (XLSX) [file pgen.1006402.s002.xlsx]

## Sheet: All gene statistics
Column	Description
gene	Gene identifier
expr_mean	Mean VST expression
expr_median	Median VST expression
expr_var	Gene expression variance
Qst	Gene expression Qst
H2	Gene expression broad-sense heritability
mean_fst	Mean Fst based on SNPs within the gene
min_fst	Minimium Fst based on SNPs within the gene
max_fst	Maximum Fst based on SNPs within the gene
utr3_tP	3'-UTR pairwise nucleotide diversity
utr5_tP	5'-UTR pairwise nucleotide diversity
intron_tP	Intron pairwise nucleotide diversity
upstream_tP	1 kbp upstream pairwise nucleotide diversity
downstream_tP	1 kbp downstream pairwise nucleotide diversity
zero_fold_tP	Pairwise nucleotide diversity at zero-fold degenerate sites
four_fold_tP	Pairwise nucleotide diversity at four-fold degenerate sites
utr3_tajD	3'-UTR Tajima's D
utr5_tajD	5'-UTR Tajima's D
intron_tajD	Intron Tajima's D
upstream_tajD	1 kbp upstream Tajima's D
downstream_tajD	1 kbp downstream Tajima's D
zero_fold_tajD	Tajima's D at zero-fold degenerate sites
four_fold_tajD	Tajima's D at four-fold degenerate sites
gene	expr_mean	expr_median	expr_var	Qst	H2	mean_fst	min_fst	max_fst	utr3_tP	utr5_tP	intron_tP	upstream_tP	downstream_tP	zero_fold_tP	four_fold_tP	utr3_tajD	utr5_tajD	intron_tajD	upstream_tajD	downstream_tajD	zero_fold_tajD	four_fold_tajD
Potra000001g00001	0.00689271	0	0.00258076	NA	0	-0.0141312	-0.0424067	0.00683957	0.00460782	NA	0.00242287	0.00594571	0.00537918	0.00214042	0.00379901	-1.52114	NA	-2.10802	-0.852678	-1.46339	-2.39903	-2.16465
Potra000001g00002	0.0176245	0	0.00681447	NA	0	NA	NA	NA	0.0252025	NA	NA	0.0303476	0.00485358	NA	NA	0.224594	NA	NA	-0.156172	-2.3375	NA	NA
Potra000002g00003	1.7584	1.78842	0.0993441	0	0.402824	0.00229122	-0.0469304	0.0564622	NA	NA	0.0117363	0.00987018	NA	0.00159475	0.00425756	NA	NA	-1.08629	-1.2848	NA	-2.52824	-1.57574
Potra000002g00004	0.663704	0.678064	0.0813493	0	0.00283625	0.0121505	-0.041433	0.0808006	NA	NA	NA	NA	NA	NA	NA	NA	NA	NA	NA	NA	NA	NA
Potra000002g00005	0.893314	0.894117	0.269904	0.420384	0.350468	-0.00164725	-0.046	0.0677438	0.005872	0.00493342	0.0151836	0.0152163	0.0063165	0.00460553	0.0126237	-1.40633	-1.73952	-0.150438	-0.593514	-1.89366	-1.98042	-1.12262
Potra000002g00006	6.05635	6.08614	0.218806	0.209451	0.285371	-0.00827198	-0.0533882	0.0495431	0.00633825	0.0178765	0.00751625	0.00766541	0.0236536	0.00311266	0.00376485	-1.29008	-0.711283	-1.45682	-1.85951	0.271435	-2.45621	-1.65864
Potra000002g00007	4.90419	4.90339	0.0677876	0	0.738514	-0.0191263	-0.0691682	0.0722113	0.00781658	0.00766208	0.0106913	0.0341953	0.0178867	0.00392385	0.0028665	-1.05941	-1.73946	-1.06082	-0.345827	-0.969408	-1.98362	-1.92569
Potra000002g00008	0.00552218	0	0.00224359	NA	0	0.00531368	-0.0644104	0.0882727	NA	0.00153987	0.0162328	0.0178867	0.0137608	0.0055485	0.00705558	NA	-2.02826	-0.632607	-0.969408	-1.33237	-1.87416	-1.20048
Potra000002g00009	0.00173297	0	0.0006577	NA	0	-0.0109182	-0.0656671	0.0589673	NA	NA	0.00517155	0.013477	0.0066011	NA	NA	NA	NA	-0.860957	-1.39952	-1.60785	NA	NA
Potra000002g00010	0.00241291	0	0.00127505	NA	0	-0.000592833	-0.0656671	0.0580904	NA	NA	0.015184	NA	0.0135223	0.00361063	0.0118981	NA	NA	-0.644711	NA	-1.61593	-1.88718	-0.879868
Potra000002g00011	0	0	0	NA	NA	-0.00472578	-0.0586007	0.0743222	NA	NA	0.0151958	0.0086105	0.0207045	0.00946216	NA	NA	NA	-0.646862	-1.90539	-0.578244	-1.36603	NA
Potra000002g00012	8.15619	8.16134	0.286416	0	0.621736	-0.0273347	-0.055731	0.00844364	0.0248107	0.00716869	NA	0.0186523	0.0119361	0.0027473	0.00594455	0.606175	-1.72702	NA	-0.974722	-1.12613	-2.18499	-0.687374
Potra000002g00013	4.95154	4.94044	0.546187	0	0.282005	0.0132614	-0.042844	0.0716329	0.00801175	0.00613505	0.014045	0.0229151	NA	0.0035981	0.0186716	-1.18131	-1.17945	-0.540986	-0.486961	NA	-1.80261	-0.987277
Potra000002g00014	4.94895	4.89702	0.282389	0	0.105941	-0.0117841	-0.0389447	0.0576595	0.00875311	0.0292092	0.0125569	0.0204253	0.0247178	0.00586202	NA	-1.07843	-0.270595	-0.305425	-0.974907	0.079362	-1.85392	NA
Potra000002g00015	0.0513755	0	0.0219391	0.280742	0.00334215	0.00162322	-0.0572037	0.0938358	NA	0.014438	0.0175793	0.0197456	0.0142995	0.00360483	0.0148747	NA	-0.690007	-0.548458	-0.752216	-0.715522	-2.03587	0.62621
Potra000002g00016	2.62583	2.64388	0.229486	0.112753	0.335365	0.0229032	-0.0469278	0.111004	0.00986149	0.00400614	0.00980118	0.019861	0.0152042	0.00497209	0.0215218	-1.83588	-1.96598	-0.942994	-0.600572	-0.637489	-1.90411	0.118567
Potra000002g00017	2.26445	2.25076	0.137704	0	0.243179	0.0161061	-0.0702143	0.137102	0.0156703	NA	0.00973697	0.0135072	0.0208299	0.00877943	NA	-0.704	NA	-0.681102	-1.64812	-0.646944	-0.917387	NA
Potra000002g00018	5.80437	5.78987	0.984136	0.112808	0.146172	0.0065735	-0.0469093	0.0757249	0.0133807	0.00689545	0.0267458	0.0214386	NA	0.000697976	0.0168679	-1.59445	-1.42779	-0.415202	0.112267	NA	-2.78574	-1.52491
Potra000002g31575	0	0	0	NA	NA	-0.00925523	-0.0388557	0.0495431	NA	NA	NA	0.00838992	0.0214386	0.00632908	NA	NA	NA	NA	-1.73559	0.112267	-1.57573	NA
Potra000002g31576	0.0346731	0	0.0434324	0	0.810565	-0.000772192	-0.0412906	0.016234	NA	NA	NA	0.00631153	0.0177879	0.0029633	NA	NA	NA	NA	-1.97086	-0.784201	-1.48738	NA
Potra000002g31577	0	0	0	NA	NA	-0.00851786	-0.0523919	0.0339283	NA	NA	NA	0.029612	0.018997	0.00932902	NA	NA	NA	NA	-0.010701	-0.893251	-0.092624	NA
Potra000002g31578	0.00237589	0	0.00123623	NA	0	0.0227188	-0.0243667	0.0709501	NA	NA	NA	0.0272605	0.0129042	0.00709772	NA	NA	NA	NA	-0.639326	-0.627098	-1.60076	NA
Potra000002g31579	0	0	0	NA	NA	0.00612244	-0.00503077	0.016234	NA	NA	NA	NA	NA	NA	NA	NA	NA	NA	NA	NA	NA	NA
Potra000002g31580	0	0	0	NA	NA	-0.0147017	-0.0523919	0.00381139	NA	NA	NA	NA	NA	NA	NA	NA	NA	NA	NA	NA	NA	NA
Potra000002g31581	0	0	0	NA	NA	-0.0104846	-0.055731	0.0476374	NA	NA	NA	0.0201309	0.029612	0.00124174	0.0120004	NA	NA	NA	-1.24301	-0.010701	-2.38331	-0.801162
Potra000002g31582	0	0	0	NA	NA	0.0395547	0.0395547	0.0395547	NA	NA	NA	NA	NA	NA	NA	NA	NA	NA	NA	NA	NA	NA
Potra000002g31583	0	0	0	NA	NA	0.00296854	-0.0466768	0.0503997	NA	NA	NA	NA	NA	NA	NA	NA	NA	NA	NA	NA	NA	NA
Potra000002g31584	0	0	0	NA	NA	-0.0117442	-0.0363515	0.0549236	NA	NA	NA	0.0399414	0.0101739	0.00553489	0.0201892	NA	NA	NA	0.053891	-1.65714	-1.792	-0.679464
Potra000002g35060	0	0	0	NA	NA	0.0139259	-0.0319655	0.0808006	NA	NA	0.0100721	0.0199156	0.0238028	0.00344064	0.0171288	NA	NA	-0.90488	-0.664122	-0.481758	-2.22149	-0.202722
Potra000003g00019	5.36462	5.33205	0.15848	0.103768	0.226111	0.0110339	-0.0560509	0.0899265	0.0116118	0.00208584	0.00775226	0.00991981	0.0213037	0.00277466	0.00795514	-1.44348	-2.43864	-1.41608	-0.609921	-0.766813	-2.41773	-1.25284
Potra000003g00020	1.91912	1.90056	0.086608	0.0134375	0.419844	0.013816	-0.0364312	0.0799536	0.0211577	0.0195618	0.0166634	0.019398	NA	0.0179566	0.0220338	-0.44627	-0.980691	-1.37403	-0.798765	NA	0.08891	-0.563492
Potra000003g00021	0.839897	0.890341	0.144882	0.00488714	0.381282	0.0293374	-0.0423269	0.146706	0.0123923	0.0132562	0.0183048	0.0373797	0.0505092	0.00816477	0.0140323	-1.44953	0.433129	-0.317906	-0.332116	0.668468	-1.82838	-0.517091
Potra000003g00022	0.749782	0.760112	0.116121	0	0.0760878	0.0261559	-0.0204519	0.143885	NA	NA	NA	0.00972117	0.00543356	0.000882751	0.0100231	NA	NA	NA	-1.63074	-1.60455	-2.89849	-0.636369
Potra000003g00023	0.130557	0	0.0458124	0	0.140452	0.00213554	-0.0436061	0.127415	NA	NA	0.00765898	0.0116786	0.0102766	0.0107721	0.0066591	NA	NA	-1.48826	-1.64177	-1.37522	-0.931513	-1.88536
Potra000003g00024	3.67048	3.67582	0.0924166	0.0510698	0.280738	-0.00197175	-0.0444918	0.0497393	0.00339129	0.00718438	0.00523821	0.00743638	0.00695458	0.00329012	0.00192561	-2.05356	0.581783	-2.06382	-1.61925	-1.98826	-2.20266	-2.22165
Potra000004g00025	0.117994	0	0.0955455	0	0.401941	-0.00945943	-0.0664507	0.0527464	0.00803456	0.00467555	0.00111315	0.00836339	0.0108563	0.00329049	0.00684674	-1.11991	-1.41488	-1.84463	-1.57439	-1.0794	-1.97301	-1.0073
Potra000005g00026	5.58044	5.57563	0.05784	0.15065	0.516478	-0.00520976	-0.0536435	0.0288889	0.0140645	0.0255136	NA	0.0163526	0.00878238	0.0104062	NA	-1.33886	-0.000574	NA	-1.51195	-1.45716	-1.31827	NA
Potra000005g00027	2.49898	2.46228	0.401178	0.00753941	0.639658	-0.00272237	-0.0550386	0.0443534	0.0108958	0.00933551	0.00819988	0.0163363	0.0110515	0.00433655	0.00930061	-1.89133	-1.59461	-1.50868	-1.68687	-1.74416	-2.04062	-1.37936
Potra000005g00028	0.00964284	0	0.0041935	0	0.278178	-0.0163758	-0.0577062	0.0349257	0.0089821	0.0282913	0.0145985	0.0318207	0.0163363	0.00314246	0.0156504	-1.61579	1.15742	-0.705007	-0.604799	-1.68687	-2.32007	-0.612469
Potra000005g34138	0	0	0	NA	NA	-0.0242667	-0.0242667	-0.0242667	NA	NA	0.0231821	0.0319381	0.0292953	0.0044729	0.0180963	NA	NA	0.218059	-0.661325	-0.817978	-2.02418	-0.126406
Potra000006g00029	3.27119	3.26865	0.13871	0.0870653	0.356023	0.00512896	-0.0506796	0.129996	0.00821885	0.00531683	0.00474091	0.0145499	0.0258448	0.00270041	0.00813283	-1.76085	-2.13437	-1.9755	-1.26545	-1.17247	-2.56665	-1.73978
Potra000006g00030	4.17995	4.16703	0.0583817	0.0240294	0.377575	0.00298997	-0.0407778	0.12385	0.0211352	0.00812192	0.00956261	0.00766692	0.00971291	0.00286611	0.00481822	-0.298333	-2.10216	-0.832003	-2.08803	-1.56121	-2.61072	-2.1084
Potra000006g00031	3.68891	3.68066	0.104081	2.32e-15	0.205637	-0.00686408	-0.0504928	0.129996	NA	NA	0.00589162	0.00971291	0.0143544	NA	NA	NA	NA	-1.67742	-1.56121	-1.49711	NA	NA
Potra000006g00032	2.30261	2.30293	0.100342	0.0748853	0.270263	-0.0119632	-0.0400016	0.032045	0.00398052	0.00506418	0.0106538	0.0110886	0.00500197	0.00384722	0.00728906	-1.88301	-1.93191	-0.769229	-1.66277	-2.26499	-2.47333	-1.77909
Potra000006g00033	4.67227	4.65075	0.0567512	0.905307	0.102728	-0.0115013	-0.0660934	0.170546	0.0085693	0.00319649	0.0052983	NA	0.0110023	0.001277	0.00400531	-1.21759	-2.35963	-1.92641	NA	-1.30111	-2.8198	-2.14655
Potra000007g00034	0.483771	0.505067	0.146728	0	0.1587	-0.00451317	-0.0469093	0.0677277	NA	NA	0.00697709	0.014273	0.0139203	0.0101643	NA	NA	NA	-1.63697	-0.701989	-1.58107	-0.531213	NA
Potra000007g00035	6.04978	6.1039	0.229505	0.00757421	0.333131	-0.00644151	-0.0356369	0.0686379	0.00904498	0.00293	NA	0.045748	0.0138891	0.0170347	NA	-1.47551	-2.27223	NA	0.253444	-0.738306	-0.228886	NA
Potra000007g33219	0.523397	0.531488	0.105913	0.165599	0.264408	-0.0367097	-0.0653478	-0.00529838	NA	NA	NA	0.0100862	0.0124498	0.00184849	0.00887525	NA	NA	NA	-2.19351	-1.36705	-2.81427	-1.61512
Potra000008g00036	2.97473	2.97393	0.264508	0.0457589	0.425438	-0.0197203	-0.0669037	0.0373934	NA	NA	0.0049843	0.0090746	0.021514	0.0014689	0.00463328	NA	NA	-1.97332	-1.15657	-1.06934	-2.67128	-1.76535
Potra000008g00037	0.535244	0.561554	0.123287	0.0397408	0.19627	-0.0166388	-0.0581474	0.0383331	NA	NA	NA	0.0153243	NA	0.00753029	0.013966	NA	NA	NA	-0.630009	NA	-1.3508	-0.606581
Potra000008g00038	2.38494	2.38812	0.177685	3.36e-15	0.400771	-0.0110488	-0.0649196	0.0622163	0.008943	0.0141042	0.0161092	NA	0.0154729	0.00568857	0.0114644	-1.40444	-1.50267	-0.373726	NA	-1.41531	-1.79917	-0.718427
Potra000008g00039	4.05602	4.05754	0.0566172	0	0.378428	-0.00406825	-0.0612635	0.0634088	0.00952912	0.00825916	0.0101279	0.0202132	NA	0.00276004	0.00661227	-0.977972	-1.80683	-1.04717	-0.902469	NA	-2.10153	-0.021775
Potra000008g00040	5.62687	5.64387	0.0513151	0.0540101	0.404075	-0.0137603	-0.0612635	0.0659171	0.0157246	0.0033269	0.00644274	0.0152423	0.0176701	0.00171585	0.014304	-0.694072	-2.18614	-1.7054	-1.04574	-0.719584	-2.49002	-0.285123
Potra000008g00041	0.673578	0.710153	0.117156	0.0885446	0.356842	-0.00718973	-0.0462192	0.0745158	0.0210679	0.010936	0.0208954	0.012102	0.0283122	0.00564175	0.0237893	-0.276169	-1.6176	-0.769606	-1.6479	-0.053081	-2.05472	-0.493663
Potra000008g00042	3.91329	3.90663	0.139776	0	0.376336	-0.00703621	-0.0710356	0.0634733	0.00782195	0.00948382	0.0169731	0.0240679	0.022313	0.0121739	NA	-0.879875	-1.47098	-0.503069	-0.456629	-1.09907	-1.77534	NA
Potra000008g00043	0.104623	0	0.0449331	0.00970047	0.228429	-0.0250328	-0.044496	0.0122317	NA	NA	0.019095	0.0221111	NA	0.00372371	0.0149522	NA	NA	-0.274566	-1.18595	NA	-2.1083	-0.515144
Potra000008g00044	5.63299	5.6282	0.0925403	0.0852837	0.482319	0.00379232	-0.0480887	0.096345	0.0211796	0.0108012	0.0119137	0.0292207	0.0292207	0.0112808	NA	-0.233828	-0.84274	-0.396471	-0.874825	-0.874825	-0.66963	NA
Potra000008g33361	0	0	0	NA	NA	0.0233044	0.0233044	0.0233044	NA	NA	NA	0.0466838	0.0175708	0.00366339	0.0209395	NA	NA	NA	0.152918	-0.511959	-2.04891	-0.677649
Potra000009g00045	4.21745	4.19249	0.21177	0.280166	0.431018	0.0077168	-0.0542715	0.0686781	0.0153963	0.00732901	0.0117031	0.0134558	0.017434	0.00523633	0.0120897	-0.494712	-1.59542	0.1685	-1.42959	-0.519195	-1.89278	-1.09257
Potra000009g00046	3.93151	3.95767	0.426236	0.297913	0.305032	-0.0129769	-0.0579356	0.0285175	NA	NA	NA	0.0134802	0.0130169	0.00218895	0.0141899	NA	NA	NA	-1.78536	-0.055478	-2.24909	-0.978832
Potra000009g00047	0.0869244	0	0.0419369	0	0.0991625	-0.0121225	-0.0455023	0.0563201	0.0027002	0.00522265	0.00238571	0.00822204	0.00567349	NA	NA	-0.494282	-1.48932	-2.08269	-1.4222	-1.24684	NA	NA
Potra000009g00048	4.21025	4.18552	0.325823	5.97e-17	0.603694	0.00900289	-0.0455023	0.141134	0.00696477	0.0161434	0.00717892	NA	0.00327661	0.00317941	0.000515812	-1.17749	-1.25068	-1.08713	NA	-2.18562	-1.71365	-1.77817
Potra000009g00049	4.86649	4.79813	0.396155	0.108563	0.236545	0.0173317	-0.0309608	0.091214	0.0114386	0.00810301	0.0155366	0.00975858	0.0148835	0.00253501	0.00734707	-0.679656	-1.53747	-0.450077	-1.55166	-0.544664	-2.01285	-0.645931
Potra000009g00050	3.64966	3.66587	0.159407	0	0.577671	0.00171757	-0.0413799	0.0612423	0.00801931	0.00871697	0.00752381	0.0165273	NA	0.00355661	0.00727573	-1.50505	-2.10779	-1.35774	-1.15169	NA	-2.37549	-1.68186
Potra000009g00051	0.0627685	0	0.0308998	0.00485708	0.512133	-0.00426684	-0.0403059	0.074238	NA	NA	0.0109963	0.0187196	0.0101218	0.0189798	NA	NA	NA	-0.578948	-0.573416	-1.10897	1.27111	NA
Potra000009g00052	4.9799	5.00585	0.13733	0	0.717421	0.000816636	-0.0519029	0.0843354	0.0107627	0.0104346	0.0124576	0.0240355	0.0187196	0.00448272	0.00635775	-1.15866	-0.864889	-1.10386	-0.404237	-0.573416	-1.90381	-1.63692
Potra000009g00053	0.0215722	0	0.00822052	NA	0	NA	NA	NA	NA	NA	NA	0.0105027	NA	NA	NA	NA	NA	NA	-0.929378	NA	NA	NA
Potra000009g00054	0.908185	0.923294	0.11105	0.215222	0.216025	0.0102977	-0.0391792	0.0672325	NA	NA	0.0116756	0.0210169	0.0110838	0.00272863	0.0162019	NA	NA	-0.199619	-0.286683	-0.630752	-2.32098	-0.614634
Potra000010g00055	0	0	0	NA	NA	-0.00142542	-0.059805	0.11819	NA	0.0207965	0.0213457	0.029695	0.0287204	0.0163941	NA	NA	-0.574963	-0.750655	-0.844518	-0.745011	0.084777	NA
Potra000010g00056	5.36628	5.39428	0.291048	0.0542196	0.535218	0.0010594	-0.059805	0.11819	0.0122238	0.0105741	0.0187171	0.00948812	0.0156013	0.00296106	0.0116916	-1.28561	-0.846151	-0.86437	-1.02906	-1.4441	-2.21496	-0.692374
Potra000011g00057	3.31419	3.30954	0.103543	0.0314374	0.432766	0.0044029	-0.0717484	0.0681343	NA	0.0119964	0.0134705	0.0419294	0.0212454	0.0116923	0.0248342	NA	-1.03453	-1.37849	0.705733	-1.77943	-1.98453	-1.56806
Potra000012g00058	5.9967	5.88796	0.138134	0	0.79145	0.000605282	-0.0440875	0.0583713	0.0174519	0.0109014	0.00974971	0.0221557	0.0275957	0.00744229	0.0119601	-0.242542	-1.75374	-1.0353	-1.43463	-0.028822	-1.51368	-1.04221
Potra000012g00059	8.40331	8.40409	0.115603	0.157981	0.279267	-0.00719706	-0.0361103	0.0633302	0.0109574	0.0128425	0.0117386	0.0280519	0.0215338	0.00423825	0.0165508	-1.78973	-1.26306	-0.829619	-0.168273	-1.2391	-2.14447	-0.483324
Potra000012g00060	0.297903	0.341926	0.103272	0.245648	0.188265	-0.0249526	-0.0603356	0.0371979	0.0196315	0.00808011	0.0106285	0.0103582	0.00851092	0.00427749	0.0135023	-0.153128	-1.65196	-1.4421	-2.17479	-1.37467	-2.23767	-0.183479
Potra000012g00061	3.29567	3.31233	0.123611	0.0390545	0.207212	0.00863512	-0.0403792	0.0700522	0.013167	NA	0.0100361	NA	0.00967895	0.00506855	0.0100735	-0.731901	NA	-0.48191	NA	-0.97051	-1.6349	-1.18353
Potra000012g30652	0.102952	0	0.0373243	0	0.04196	0.00584873	-0.0515436	0.0528884	NA	NA	NA	0.00851092	NA	0.00443406	0.00935775	NA	NA	NA	-1.37467	NA	-2.58906	-1.80707
Potra000013g00062	5.45177	5.50133	0.156932	0.0596675	0.250922	-0.0106524	-0.0683534	0.0733001	0.0111162	0.0134341	0.0101074	0.0298802	NA	0.00241794	0.00637894	-1.3411	-1.03172	-1.29462	-0.610476	NA	-2.42153	-1.80115
Potra000013g00063	0	0	0	NA	NA	0.0416824	-0.0358144	0.0956655	NA	NA	0.0476301	0.0250341	NA	0.0195978	NA	NA	NA	0.717631	-0.335007	NA	0.243511	NA
Potra000013g00064	0.440341	0.501587	0.0967724	0	0.160526	0.0232611	-0.0378061	0.100237	NA	0.0339186	0.0153216	0.0440939	0.018958	0.00363736	0.0228511	NA	0.734353	-0.763528	-0.114283	-0.768173	-2.36067	-0.007135
Potra000013g00065	5.20783	5.29895	0.165269	0.0071947	0.339426	0.00110074	-0.0673766	0.100237	0.0154597	0.0197196	0.0153772	0.0239421	NA	0.00447478	0.0208419	-1.5325	-0.275345	-0.501535	-1.06271	NA	-2.04001	-0.289712
Potra000013g00066	6.60468	6.59601	0.102539	0.0855198	0.434215	0.000700948	-0.0628034	0.0962655	0.0217562	0.00342447	0.0178475	0.0184002	NA	0.00170012	0.0071987	-0.664018	-2.6303	-0.588335	-1.22891	NA	-2.54901	-1.30136
Potra000013g00067	7.75998	7.71479	0.352094	0	0.328651	-0.0103884	-0.0596469	0.028792	0.0148542	0.0216915	0.0331385	0.0305571	0.0218716	0.00187837	0.0324893	-0.590683	-0.280611	0.187401	-0.330752	-0.919789	-2.38812	0.515574
Potra000013g00068	4.28122	4.27575	0.212084	0	0.522932	-0.0064806	-0.0507965	0.0845445	NA	NA	0.0167463	0.0153938	0.0138756	0.00428356	0.00916027	NA	NA	-0.255039	-0.174672	-0.927786	-1.91885	-1.11714
Potra000014g00069	3.2894	3.30375	0.120372	0	0.19289	-0.00620827	-0.0455231	0.0686962	0.0182715	0.00560641	0.00524903	NA	0.0157146	0.00174522	0.00853155	-0.745478	-2.37621	-1.99295	NA	-0.779107	-2.69018	-1.47919
Potra000014g00070	0.238625	0	0.0781341	0	0.0716396	-0.00115383	-0.0470798	0.0506902	0.0117422	0.00750911	0.00867767	0.0103919	0.0358428	0.00475402	0.0165909	-1.37315	-1.61556	-1.78491	-1.31389	-0.075032	-2.22225	-0.796989
Potra000014g00071	8.08291	8.10296	0.169924	0.122235	0.129523	-0.0143487	-0.0739918	0.0459858	0.00478004	0.0181833	0.0123393	0.039961	0.00548155	0.00192489	0.0149523	-1.79958	-0.039287	-1.22157	-0.167066	-1.69802	-2.6399	-0.605168
Potra000014g00072	3.68235	3.70523	0.0433891	0	0.209122	-0.0154999	-0.0592213	0.027037	0.00512263	0.00226299	0.0049065	NA	0.00596032	0.000581439	NA	-1.59398	-1.99672	-1.73236	NA	-1.89096	-2.46519	NA
Potra000014g00073	4.2293	4.24921	0.099793	0.123169	0.316348	-0.00551194	-0.0278657	0.0457773	0.00742581	0.000618586	0.00666945	0.00393611	0.00411273	0.00268096	0.018055	-0.497372	-1.94438	-1.51286	-2.12265	-2.08114	-2.11248	0.154202
Potra000014g00074	1.73804	1.76325	1.0604	4.2e-16	0.702822	-0.0139787	-0.0653413	0.0579304	0.00964669	0.0126286	0.012603	0.00900794	0.0387235	0.0025114	0.00585743	-0.615139	-0.174761	-0.582156	-1.34855	0.026224	-2.01266	-1.00844
Potra000014g00075	0.0298193	0	0.0118354	0	0.0260421	-0.0159774	-0.0583337	0.0193271	0.00221097	0.00433043	0.00122895	0.00448446	0.00286246	0.000526899	0.00316276	-2.02397	-1.59733	-2.37452	-2.43653	-2.42878	-2.71496	-1.16341
Potra000015g00076	0.478285	0.505387	0.1322	0.0453056	0.306575	-0.00465236	-0.0664442	0.0547978	NA	NA	0.0119318	0.0281249	0.0238267	0.00849306	0.0202842	NA	NA	-0.545451	-0.361324	-1.20285	-1.17826	0.050727
Potra000015g00077	1.7439	1.74307	0.121271	0.123418	0.327704	0.0115587	-0.0690621	0.203864	0.0166496	0.0163221	0.0291683	0.0174432	0.048694	0.00547281	0.010857	-0.394703	-0.652857	0.169238	-1.06829	0.769806	-2.09115	-1.31861
Potra000015g00078	0.132396	0	0.0471468	0.115531	0.151686	NA	NA	NA	NA	NA	NA	0.0154792	NA	NA	NA	NA	NA	NA	-0.974823	NA	NA	NA
Potra000016g00079	0.463395	0.48844	0.121109	0	0.356992	0.0121789	-0.0642898	0.0631918	0.0178272	NA	0.0239834	NA	NA	0.0127351	0.0217716	-1.29341	NA	-0.158831	NA	NA	-0.891466	-0.2275
Potra000016g00080	3.30407	3.30086	0.11225	0	0.35166	-0.0031617	-0.0644285	0.092105	0.00990783	0.0107203	0.00622857	0.0110016	0.0188737	0.00360684	0.00977014	-1.64728	-1.89139	-1.62954	-1.31325	-0.793964	-2.13651	-1.24803
Potra000016g00081	3.01325	3.04061	0.0935712	0	0.206804	-0.0178666	-0.0508442	0.0524882	0.00796254	0.00385512	0.00670602	0.0107342	0.0165922	0.00213672	0.00973225	-0.715915	-2.04967	-1.43002	-1.45059	-0.002796	-2.62978	-0.822385
Potra000016g00082	3.88881	3.83979	0.180275	0	0.418722	0.0108138	-0.0557169	0.09495	0.00826525	0.00359561	0.00288856	0.00767496	0.0080783	0.00153327	0.00230854	-1.47141	-2.19784	-2.30741	-1.62327	-1.62434	-2.69984	-2.31384
Potra000016g00083	2.0995	2.08976	0.309822	0.0894789	0.713163	0.00241414	-0.060062	0.086176	0.017586	0.00991429	0.0159574	0.0212425	0.0261015	0.00507865	0.0122533	-0.722041	-1.9445	-0.176333	-0.835957	-0.746251	-1.97402	-0.992142
Potra000016g00084	0.449793	0.444373	0.179826	0.0896543	0.140722	0.0062944	-0.0283113	0.0566524	0.0110587	0.00536576	NA	0.0116734	0.0202216	0.00396063	0.0109318	-0.51374	-2.00172	NA	-2.21983	-0.538569	-2.26323	-1.05192
Potra000016g00085	0.0633328	0	0.0300642	0.274692	0.116658	-0.00967918	-0.0512752	0.0512996	NA	NA	NA	NA	NA	NA	NA	NA	NA	NA	NA	NA	NA	NA
Potra000016g00086	1.27584	1.26219	0.105366	0	0.142883	0.00226114	-0.0519922	0.0424367	0.00760625	0.0150877	0.0171971	0.0184562	NA	0.0146891	0.0191138	-1.74994	0.353402	-0.038401	-0.237542	NA	-0.3946	-0.024481
Potra000016g00087	0.364464	0.376095	0.105399	0.00929528	0.224268	-0.0227288	-0.0570638	0.0202452	0.0120486	0.00735373	0.0125382	0.0150391	0.0197298	0.00690171	NA	-0.757896	-1.69753	-0.02897	0.072844	-0.708134	-1.11111	NA
Potra000016g00088	5.8501	5.83879	0.0497112	0	0.344576	-0.00305769	-0.0474515	0.0569592	0.00919141	0.00916789	0.00825809	0.0212449	NA	0.00465195	0.0142698	-1.68255	-0.664787	-1.09317	0.196172	NA	-1.60471	0.744659
Potra000016g00089	3.24677	3.24081	0.0871636	0	0.234821	-0.000327467	-0.04412	0.0616444	0.00773502	0.0115158	0.00356878	NA	0.0155493	0.00298516	0.0121122	-1.56749	-0.915417	-1.97067	NA	0.106295	-2.24402	-0.595702
Potra000016g00090	6.80404	6.78169	0.358511	2.35e-17	0.732727	0.00139985	-0.0380776	0.0637231	0.0139752	0.0119118	0.00818826	0.022951	0.0113194	0.000673798	0.00434094	-0.484169	-0.177092	-1.08268	-0.139779	-1.31162	-2.87746	-0.957422
Potra000016g00091	5.71968	5.70483	0.128112	0.0251663	0.188039	-0.0219852	-0.0459948	0.00915319	0.000752558	0.00474182	0.0100677	0.0228237	0.00868469	0.00197217	0.010946	-2.45269	-2.07789	-1.0713	-0.601406	-1.60343	-2.65009	-0.586933
Potra000016g00092	1.28129	1.21123	0.173637	0	0.397525	-0.000292004	-0.0411002	0.0828075	0.00126975	0.00642492	0.00444461	0.00506851	0.0172604	0.0022097	0.0160045	-2.05583	-1.90586	-1.59567	-2.64408	-1.06248	-2.39263	0.134457
Potra000016g00093	3.089	3.06648	0.0878992	0.184484	0.0816139	0.00285094	-0.0628786	0.0619108	0.00557029	0.00823243	0.00740333	0.00641739	0.00465052	0.000684921	0.00525627	-1.01812	-1.12	-1.63081	-1.54433	-1.57428	-2.97332	-1.68687
Potra000016g00094	4.30454	4.27528	0.217238	0.044272	0.0793698	0.00363289	-0.0296632	0.060579	NA	0.00615634	0.0342954	0.00232383	0.00507218	0.00159576	0.0037898	NA	-1.20917	1.28826	-2.56207	-2.22888	-2.71097	-2.13101
Potra000016g00095	3.64757	3.64228	0.195263	0.0196247	0.343649	0.0007411	-0.0526476	0.0661016	0.00617927	0.00235432	0.0097473	NA	0.0115213	0.019583	NA	-1.79469	-2.50628	-0.974776	NA	-1.10206	-0.004364	NA
Potra000016g30963	0.00161638	0	0.000572176	NA	0	NA	NA	NA	NA	NA	NA	0.00595519	NA	NA	NA	NA	NA	NA	-2.05533	NA	NA	NA
Potra000016g30964	0.0306212	0	0.0136273	0	0.0658462	-0.0206863	-0.0707681	0.0403227	NA	NA	NA	0.0080905	0.014973	0.00130913	0.00873505	NA	NA	NA	-1.00273	-0.897613	-2.74508	-0.74777
Potra000016g30965	0.0225667	0	0.0103989	0.0247037	0.393781	NA	NA	NA	NA	NA	0.00712339	0.0158992	0.0107118	0.00335507	0.00647351	NA	NA	-1.51332	-1.02956	-1.16813	-2.2977	-1.74706
Potra000016g30966	0.212242	0	0.0755516	0	0.183219	NA	NA	NA	NA	NA	NA	NA	NA	NA	NA	NA	NA	NA	NA	NA	NA	NA
Potra000016g34910	0	0	0	NA	NA	NA	NA	NA	NA	NA	0.00667081	0.0215072	0.00853843	0.00422698	0.00628577	NA	NA	-1.52047	-1.06202	-1.43395	-2.01924	-2.0677
Potra000017g00096	6.33989	6.35089	0.290276	0	0.40845	-0.0174255	-0.0568159	0.0436001	NA	NA	0.0145032	0.00739088	0.0105211	0.000907075	0.00447306	NA	NA	-1.35173	-1.56749	-1.88208	-2.45779	-1.3862
Potra000017g00097	4.04965	4.08759	0.16595	0.0627413	0.392063	0.00846868	-0.0682916	0.121701	0.0146061	NA	0.0165183	0.0115913	0.0174826	0.0101545	0.0233273	-0.740983	NA	-0.608987	-0.814893	-1.24697	-1.21151	-0.094333
Potra000017g31135	1.68774	1.68536	0.111194	0.046844	0.159767	0.00764997	0.00265083	0.0199544	NA	NA	NA	0.00594238	0.00723785	0.00221018	NA	NA	NA	NA	-2.17965	-1.3397	-2.40878	NA
Potra000018g00098	3.69872	3.78159	0.230535	0.0214235	0.124877	-0.00170749	-0.0452268	0.115327	0.00751031	0.00236051	0.0020104	0.0063008	NA	0.00276652	0.00126055	-1.48244	-2.43569	-2.51856	-2.24949	NA	-2.21257	-2.26498
Potra000018g00099	5.21254	5.22652	0.196849	0.0399176	0.201662	-0.0149095	-0.0466244	0.045456	0.00554667	0.00346464	0.0167699	0.00521057	0.0112658	0.00616543	0.0353106	-2.13112	-1.91061	-2.09561	-2.1595	-1.04467	-2.71608	-1.82525
Potra000019g00100	4.49824	4.52293	0.550754	0	0.231039	0.00581025	-0.0429061	0.116812	0.00322426	0.0140745	0.0103641	0.0317481	0.00603864	0.000455247	0.0160148	-1.77297	-0.830561	-1.45494	0.124883	-1.60842	-2.66816	0.042072
Potra000019g00101	3.64264	3.60848	0.23794	0.251549	0.25702	0.0245163	-0.0507452	0.113438	0.0189796	0.00843552	0.0067672	0.0309069	0.0178795	0.0045784	0.00415113	0.265459	-1.38071	-1.74544	-0.551024	-0.664225	-2.0908	-2.3089
Potra000020g00102	3.65877	3.67051	0.121852	0.197456	0.292822	0.0204772	-0.0260312	0.105116	0.00848275	0.00520267	0.00419476	0.0278311	0.00931457	0.00264488	0.00204798	-1.56292	-2.41584	-2.32687	-1.3607	-1.53767	-2.19225	-1.13924
Potra000020g00103	1.99847	1.92168	0.522273	0.0129989	0.286616	0.00467614	-0.0339167	0.0740663	0.00622968	0.00926664	NA	0.00474457	0.0144962	0.00453899	0.000600283	-1.42245	-0.988469	NA	-1.93073	-1.25168	-1.34783	-1.62004
Potra000020g00104	5.07116	5.06932	0.0461888	0.191061	0.265436	0.0128104	-0.0711399	0.120609	0.0139232	0.00185344	0.00388269	0.00499691	0.0261697	0.00168156	0.00195812	-0.946775	-2.42073	-2.22205	-1.93777	-0.372206	-2.6703	-2.39112
Potra000021g00105	3.71997	3.70963	0.13412	7.67e-17	0.540038	0.01217	-0.0278285	0.081137	0.00678719	0.00722628	0.00263336	0.00610587	0.0123673	0.00105953	0.00791186	-1.66038	-1.22185	-2.16063	-2.27402	-1.72767	-2.59456	-0.984573
Potra000021g00106	2.53971	2.51062	0.377596	0.244896	0.239386	0.0221136	-0.0606443	0.0975873	0.0147776	0.0127452	0.00813261	0.0247873	0.0420124	0.00201926	0.00988308	-0.689147	-0.672462	-1.19517	-0.842283	-0.05195	-2.49736	-0.900805
Potra000022g00107	2.77014	2.8947	0.422199	3.44e-16	0.661752	0.0146635	-0.0192049	0.0809456	NA	NA	NA	0.0027783	0.000853803	0.00269234	0.00729779	NA	NA	NA	-2.47424	-2.8169	-2.62583	-1.65624
Potra000022g00108	3.2612	3.27325	0.137501	0	0.152471	-0.00148824	-0.0570001	0.0621889	0.00142496	0.0013001	0.00199966	0.00520651	0.00356066	0.00131182	0.00268102	-2.41705	-2.86832	-2.34744	-2.42955	-2.1499	-2.8556	-2.31469
Potra000022g00109	2.65079	2.62258	0.244631	0.0296134	0.175119	0.0175731	-0.0322179	0.0774158	0.00206091	0.0010267	0.00291131	0.00161184	0.00455563	0.00174607	0.000880354	-1.89548	-2.37093	-1.93558	-1.80605	-2.28231	-2.80175	-2.00594
Potra000022g00110	3.2911	3.28404	0.054527	0.0340528	0.218572	0.0194228	-0.0401734	0.0670818	0.00108841	0.000901792	0.00133677	0.00779374	0.00161184	0.000890888	0.00147515	-2.7433	-2.17411	-2.59327	-1.63664	-1.80605	-2.96488	-1.8908
Potra000022g00111	2.64375	2.66066	0.0830578	0.0566339	0.0983391	0.0122328	-0.0565892	0.0804288	0.00176496	0.00158985	0.00185845	0.00319316	0.00326014	0.00104239	0.0012331	-2.24089	-2.33643	-2.52585	-2.32976	-1.96559	-2.4662	-1.67035
Potra000022g00112	0.366035	0.408907	0.0840364	NA	0	-0.00725874	-0.0565892	0.0816469	0.00316617	0.00296316	0.00653898	0.00326014	NA	0.00561143	NA	-2.47245	-2.40212	-1.67616	-1.96559	NA	-1.73872	NA
Potra000023g00113	4.06003	3.99496	0.144466	0	0.302882	-0.00444569	-0.0446698	0.0415929	0.0107992	0.00560765	0.0076254	0.0142339	NA	0.00192214	0.00659658	-1.28977	-2.20789	-1.47999	-1.98051	NA	-2.7333	-1.28662
Potra000023g00114	2.90212	2.8652	0.200533	0.00268321	0.282519	0.00423156	-0.0518654	0.070068	0.0078777	0.00465254	0.00708942	0.00645573	0.0195598	0.00178413	0.00774331	-1.76902	-1.86286	-1.41353	-2.25623	-0.936907	-2.66095	-1.65282
Potra000023g00115	1.06637	1.07956	0.171973	0	0.138974	-0.0169364	-0.0632382	0.0542478	0.0109064	0.011195	0.0124318	0.013048	0.00868747	0.00391804	0.00912105	-0.79917	-1.18774	-1.18476	-0.923894	-1.45993	-2.24329	-1.70568
Potra000024g00116	4.46858	4.47752	0.0913211	0	0.352264	0.00756444	-0.0377257	0.0650439	0.0133592	0.0127709	0.00723021	0.0255895	0.0308697	0.00533853	0.00383992	-1.1125	-1.40863	-1.25725	-0.70219	-0.221153	-2.421	-2.22396
Potra000024g00117	3.35198	3.37406	0.149211	0.00408195	0.259907	-0.0135099	-0.0554787	0.0867031	0.00725709	0.00798323	0.00540006	0.0239114	0.022213	0.00390187	0.00448055	-0.94593	-1.59107	-1.64356	-0.408521	0.24586	-2.12074	-1.90521
Potra000024g00118	4.7412	4.78863	0.283328	0.0321321	0.467621	-0.00234795	-0.0724127	0.0862448	0.017645	0.0192839	0.0132695	0.0108004	0.0193716	0.00516517	0.0238876	-0.473553	-0.774666	-0.672306	-1.62563	-1.43754	-1.89966	0.473728
Potra000024g00119	3.87795	3.86977	0.121875	0	0.311895	-0.0130008	-0.0547014	0.0805339	0.0146553	0.00252151	0.00999544	0.0168233	0.0119236	0.00223493	0.00847637	-0.96639	-2.47514	-0.940069	-1.62916	-1.0502	-2.50295	-1.24047
Potra000024g00120	6.8661	6.9054	0.0633606	0.0108598	0.315559	-0.0124504	-0.048958	0.0181115	NA	NA	0.00445116	0.0138527	0.0088281	0.00149531	0.00227347	NA	NA	-1.72278	-1.43941	-1.8231	-2.88194	-2.56142
Potra000024g00121	4.85438	4.82156	0.103761	0.00597895	0.426895	-0.0233056	-0.0641874	0.0396535	0.00965751	0.0196478	0.0139055	NA	0.0122783	0.00100054	0.0109595	-0.958141	-1.06061	-0.537345	NA	-1.25726	-2.82886	-0.969372
Potra000024g00122	3.62023	3.58621	0.121471	0	0.292265	0.00262931	-0.0407965	0.134365	0.0115842	0.00529269	0.00917664	NA	0.016842	0.00293299	0.00669361	-1.34887	-2.48219	-1.37008	NA	-1.41159	-2.4943	-1.39687
Potra000025g00123	1.38097	1.39085	0.0939333	0	0.236743	0.00232069	-0.0448335	0.0982469	NA	NA	0.0138976	0.0232118	0.0163148	0.00674747	0.0299105	NA	NA	-0.671216	-0.832058	-0.663115	-1.99106	-0.053769
Potra000025g00124	4.54978	4.50581	0.223987	0.0038474	0.162974	-0.00503879	-0.0514594	0.0579053	0.0170886	0.00656662	0.0126255	0.00227581	0.0232118	0.00218605	0.0148121	-0.279583	-1.33737	-0.323634	-2.52912	-0.832058	-2.34097	0.034541
Potra000025g00125	1.60551	1.62076	0.116828	0.0584461	0.218122	0.00215082	-0.0600115	0.0999797	0.0116539	0.00277517	0.0100898	0.00962381	0.00720679	NA	NA	-1.29999	-2.14984	-1.21055	-1.67358	-1.38398	NA	NA
Potra000025g00126	3.18927	3.20544	0.108471	0.00849595	0.512609	-0.00816596	-0.050755	0.0999797	0.0105331	NA	0.012289	0.0109332	0.0122986	0.00277711	0.00629647	-1.4686	NA	-0.986682	-1.61416	-1.39516	-2.26802	-1.46603
Potra000025g00127	8.12607	8.13759	0.151061	0.0609639	0.258116	-0.0130616	-0.0476571	0.0254857	0.0115122	0.00730422	0.00655672	0.0222557	0.0109351	0.00180786	0.0122205	-1.41907	-1.95134	-1.47063	-0.488888	-1.62807	-2.85936	-0.541355
Potra000025g33817	0.0135502	0	0.00585461	NA	0	0.0106089	-0.0540395	0.0999797	NA	NA	NA	NA	NA	NA	NA	NA	NA	NA	NA	NA	NA	NA
Potra000025g35513	0	0	0	NA	NA	0.0103047	-0.0287588	0.0750456	NA	NA	NA	NA	NA	NA	NA	NA	NA	NA	NA	NA	NA	NA
Potra000026g00128	2.41245	2.44948	0.379886	0.0318358	0.396349	-0.0103359	-0.0469356	0.0574916	0.00610904	0.000395338	0.0100991	0.0150559	NA	0.00474241	0.00301721	-1.71222	-1.61357	-1.64139	-0.955754	NA	-2.12858	-1.79486
Potra000026g00129	0.113963	0	0.0480205	0	0.0483192	-0.00834269	-0.0409367	0.0329836	0.00537945	0.00310494	0.00846493	NA	0.00539565	0.00449309	0.0108158	-2.04245	-1.80685	-1.43769	NA	-2.12127	-2.26159	-0.229721
Potra000026g00130	4.77822	4.83108	0.0877926	0	0.132	-0.0160815	-0.0466775	0.0321736	0.00790773	0.00308612	0.00311271	0.00424957	NA	0.00173275	0.00226595	-1.64125	-2.26217	-2.0343	-2.18304	NA	-2.5941	-1.97017
Potra000026g00131	7.52822	7.49783	0.615284	0.457902	0.204187	-0.0177404	-0.0556548	0.018781	0.00507323	0.00275563	0.00390209	0.015515	0.0121859	0.00227089	0.00760969	-2.09879	-1.85656	-1.71132	-1.50305	-1.09032	-2.22073	-0.956561
Potra000026g00132	4.27972	4.29166	0.0361204	0.0610086	0.289996	-0.0317393	-0.0501772	0.0254419	0.00619798	0.0107552	0.00832195	0.0115265	0.015515	0.00413452	0.0103059	-1.95958	-0.917654	-0.923123	-0.167075	-1.50305	-2.03298	-1.07906
Potra000026g00133	5.50292	5.46878	0.339614	0	0.131239	-0.0337409	-0.039632	-0.0249319	0.0186467	NA	0.006796	0.00638395	0.0115265	0.0053802	0.0234629	-0.476374	NA	-1.97843	-1.79626	-0.167075	-2.28703	-1.81058
Potra000026g00134	5.3554	5.3385	0.0510973	0	0.033174	-0.017198	-0.0354507	0.0500335	0.00389117	0.0027723	0.00289359	0.0156229	0.00638395	0.000690418	0.000877368	-2.27643	-2.55877	-2.3172	-1.60463	-1.79626	-2.6835	-2.13891
Potra000027g00135	2.07579	1.87474	1.04822	0	0.461606	0.0013356	-0.0431357	0.0852105	0.0129003	0.0140118	0.0109475	0.0229835	0.0315444	0.00339484	0.0147718	-0.775848	-1.23708	-1.07688	-0.972084	-0.836811	-2.18676	-1.03241
Potra000028g00136	5.33925	5.30372	0.173909	0.113699	0.228847	-0.000216442	-0.0473355	0.0614917	0.0115365	0.00619554	0.00908711	0.00513219	0.0355722	0.00365	0.0119423	-1.70743	-1.2066	-1.15711	-2.10026	-0.69586	-2.15935	-0.54012
Potra000028g00137	6.39679	6.40769	0.12179	0	0.22694	0.00291461	-0.0397812	0.0481898	0.0101383	0.00391613	0.0111083	0.0298697	0.0162223	0.0036495	0.0146632	-1.60853	-2.16369	-0.814958	-1.07536	-0.97776	-2.29912	-0.817658
Potra000028g00138	0.16321	0	0.0650055	5.3e-19	0.154535	0.00260156	-0.0357212	0.0295573	0.00181652	NA	NA	0.0183932	0.0108556	0.00349029	0.00573464	-2.38381	NA	NA	-0.813958	-1.00361	-2.55004	-1.72606
Potra000028g00139	0.0592034	0	0.0579373	0	0.57436	-0.0047269	-0.0705641	0.0544678	0.0126865	0.00212774	0.0116234	0.00609911	0.0139364	0.00453311	0.0102545	-1.43911	-1.4147	-0.226541	-2.38487	-1.0527	-1.84825	-0.889633
Potra000029g00140	6.18603	6.25775	0.297861	0	0.223697	-0.0092475	-0.0525625	0.0734978	0.0056762	0.00438069	NA	0.00678358	0.00726446	0.00483713	0.0125393	-1.7769	-1.82429	NA	-2.15872	-1.04913	-2.32999	-1.51739
Potra000029g00141	8.88394	8.8991	0.672493	0.000660207	0.20289	-0.0225674	-0.069755	0.0518845	0.00491926	0.0132252	0.00977116	0.0237474	0.0344486	0.00293805	0.0143449	-0.545595	-1.07006	-0.650881	-0.348315	0.370922	-1.90827	0.102037
Potra000029g00142	1.33482	1.3352	0.176344	0	0.321692	0.00185415	-0.0503427	0.0757582	NA	NA	0.0134185	0.00688415	NA	0.00631238	0.00961704	NA	NA	-1.03815	-2.07023	NA	-1.77479	-1.20961
Potra000029g00143	6.47196	6.50055	0.0527957	0.00440409	0.0928253	-0.00769927	-0.0469093	0.0650692	0.0144147	0.00259404	0.0109278	0.0166787	0.0165012	0.0028964	0.0193645	-1.0804	-2.25107	-1.57278	-0.678943	-0.44686	-2.19693	-0.455319
Potra000029g00144	4.48328	4.49398	0.175611	7.87e-17	0.586287	-0.00950782	-0.0574099	0.0609377	0.00270877	0.00454889	0.0134929	0.0150292	0.00480416	0.0049575	0.0169774	-2.2005	-1.73713	-0.433482	-0.149531	-2.00787	-1.75159	-0.707982
Potra000029g00145	3.05394	3.09195	0.164574	0.0704315	0.210958	-0.00833786	-0.0557672	0.0864634	0.00662082	0.00903794	0.0123219	0.0278959	0.0201262	0.00613742	0.0186871	-1.23612	-1.59314	-0.501216	-0.268776	-0.575424	-1.6846	-0.440774
Potra000029g00146	6.69479	6.71972	0.0623486	0.0447037	0.462011	-0.00994199	-0.0577592	0.0686112	0.0189638	0.00274235	0.00483975	0.0151061	0.0125203	0.00168021	0.0052902	-0.689672	-2.22274	-1.8994	-0.958038	-1.22635	-2.69525	-2.0896
Potra000029g00147	5.38093	5.41938	0.078168	0.0520186	0.31539	0.000878533	-0.06986	0.0644825	NA	NA	NA	0.010209	0.0171464	0.00231257	0.0230035	NA	NA	NA	-1.23793	-0.427753	-2.82119	0.248619
Potra000030g00148	6.07218	6.0968	0.0630605	0	0.204494	0.00285959	-0.0473451	0.0636656	0.00731923	0.0045613	0.00439208	0.00869372	0.0277595	0.00212323	0.00993721	-1.68965	-2.32856	-2.15922	-1.53006	-0.944195	-2.81415	-1.60939
Potra000030g00149	4.62388	4.61584	0.32953	0	0.389182	0.00539454	-0.0614496	0.087363	0.023505	0.0224202	0.0137697	0.0213061	0.0132364	0.00360787	0.0187355	0.260067	-0.282931	-0.740257	-0.459602	-0.913453	-2.34689	-0.544859
Potra000030g00150	5.55869	5.58244	0.178961	0	0.630927	0.013301	-0.0560039	0.0925807	0.0172423	0.0101787	0.0148988	NA	0.0213061	0.00456777	0.0166564	-0.018533	-1.60125	-0.693726	NA	-0.459602	-2.00251	-0.626015
Potra000030g00151	0.013149	0	0.00547427	NA	0.0475064	0.0100268	-0.0591124	0.0990476	NA	NA	NA	NA	NA	NA	NA	NA	NA	NA	NA	NA	NA	NA
Potra000030g00152	4.56141	4.57494	0.0924012	0.00670385	0.442852	0.00591569	-0.0534812	0.10604	0.0235448	0.027584	0.0166895	0.00976927	0.0275023	0.00131161	NA	-0.407671	0.35467	-0.245156	-1.7653	-0.118497	-2.52507	NA
Potra000030g00153	1.53552	1.54038	0.16708	0.0194621	0.485296	0.0245448	-0.033151	0.0991364	0.0101512	0.0146146	NA	0.0351138	0.0220373	0.00195594	0.0252962	-1.70178	-1.07784	NA	-0.236152	-0.233244	-2.53232	-0.152864
Potra000030g00154	6.29303	6.30137	0.067102	0	0.0489379	0.0104901	-0.0531693	0.0765011	0.00907016	0.00884585	0.0189022	0.0122296	0.01814	0.00754754	NA	-1.30454	-1.97757	-0.039037	-1.52979	-1.33571	-1.88775	NA
Potra000030g00155	4.56108	4.57692	0.166683	0.10707	0.275769	0.00553088	-0.0482465	0.0620091	0.0121948	0.00941785	0.00839034	0.0149005	NA	0.0025017	0.00457752	-0.599654	-1.17883	-1.363	-1.55354	NA	-2.56995	-1.85895
Potra000030g32056	0	0	0	NA	NA	NA	NA	NA	NA	NA	0.00687843	0.036749	0.00536776	0.00431319	NA	NA	NA	-1.54924	0.475748	-2.28369	-0.724364	NA
Potra000030g34484	5.69568	5.67463	0.951461	0.106213	0.208863	NA	NA	NA	NA	NA	0.00124858	0.00932392	0.0201514	0.0027659	NA	NA	NA	-2.24942	-0.880139	-0.478107	-2.13255	NA
Potra000031g00156	4.16867	4.19853	0.20627	0.0126534	0.376144	0.001804	-0.0640805	0.0883789	NA	NA	0.00890968	0.0138325	0.00677251	0.00282416	0.0118326	NA	NA	-1.41733	-0.862603	-1.49841	-2.54511	-1.76602
Potra000031g00157	3.68363	3.68545	0.420265	0.0357206	0.260648	-0.0248303	-0.048466	0.0924813	0.00529359	0.0111791	0.00634754	0.00941487	0.00601702	0.00456736	NA	-1.64399	-0.908212	-1.04581	-1.80524	-2.06985	-1.84523	NA
Potra000031g00158	1.0555	1.00162	0.218512	0.0642149	0.219242	-0.0127795	-0.0546243	0.0716411	NA	0.0109104	0.0101109	0.00940448	0.0122467	0.0120474	0.0227482	NA	-0.895367	-1.06054	-1.84338	-1.71286	-0.429039	-0.302797
Potra000032g00159	4.68322	4.67972	0.207618	0.00593796	0.169065	-0.00279634	-0.049362	0.0667842	0.0230328	0.00597909	0.00448038	0.00667215	0.0123747	0.00168272	0.00551227	-0.132235	-1.7285	-2.00766	-1.77221	-0.938287	-2.63905	-1.83721
Potra000032g00160	4.74093	4.71952	0.137499	0.0333706	0.293007	0.0147716	-0.0361415	0.107129	0.00946655	0.00651544	0.00467354	0.0195551	0.0104837	0.00180455	0.0120011	-0.799263	-1.74998	-1.92989	-1.22205	-0.873593	-2.81208	-1.67727
Potra000032g00161	5.77869	5.79571	0.147222	0	0.30644	0.0322724	-0.0413416	0.102667	0.00783528	0.00562266	0.00906147	0.00504482	0.0366497	0.00138499	0.00603057	-1.11735	-0.908633	-1.22058	-1.73145	0.204135	-2.57526	-1.3307
Potra000032g00162	6.56529	6.5304	0.0544184	NA	0.0630872	0.0368382	-0.0387219	0.0895065	0.0112648	0.00270529	0.0105161	0.015889	NA	0.00688992	0.00452102	-1.21318	-2.61056	-1.09226	-0.901988	NA	-2.01496	-1.94311
Potra000032g00163	3.49823	3.27959	0.613798	0.461213	0.0967971	-0.0054226	-0.0456132	0.127255	0.00629716	0.00412996	0.0048912	0.0110391	0.0143385	0.00173581	0.00654581	-1.60321	-1.04864	-1.93629	-1.94983	-1.14262	-2.77864	-1.7936
Potra000032g00164	4.17274	4.17507	0.0668876	0.0434075	0.420859	-0.00285235	-0.0226664	0.0730498	0.0123035	0.0102756	0.00464667	0.0061291	0.0166041	0.00230555	0.00669487	-0.60555	-1.49567	-1.75576	-1.74695	-0.92712	-2.57324	-1.70441
Potra000032g32117	3.03699	3.02936	0.2608	8.05e-15	0.414204	0.0116512	-0.0456132	0.127255	NA	NA	NA	0.020245	NA	0.00334101	0.0140319	NA	NA	NA	-1.33168	NA	-2.51732	-1.34894
Potra000032g35152	2.83753	2.91251	0.434631	0	0.203024	0.0335305	-0.0392885	0.0750162	NA	NA	0.0128352	0.0282704	0.0155358	0.000853847	0.00647881	NA	NA	0.029899	-0.985621	-0.776219	-2.74451	-2.00724
Potra000033g00165	4.70645	4.70676	0.119428	0.105941	0.206437	0.0112598	-0.0558632	0.0776792	NA	NA	0.00734278	0.00691963	NA	0.0056438	0.00648433	NA	NA	-1.03547	-0.991582	NA	-1.63776	-1.76782
Potra000033g00166	0.131265	0	0.060753	NA	0	0.0360806	-0.0479975	0.115725	NA	0.00712546	0.015054	0.0135103	0.0110089	0.00237308	0.00733207	NA	-1.47142	-1.22321	-1.13956	-1.03712	-2.70224	-1.31888
Potra000033g00167	4.54193	4.55543	0.0502981	0	0.522542	-0.00256054	-0.0542122	0.0835308	0.00698563	0.00680986	0.0101952	0.01546	0.0124724	0.00350253	0.00814441	-1.70454	-2.13567	-0.833294	-0.998853	-1.27335	-2.35216	-1.32037
Potra000033g00168	3.54917	3.55264	0.413952	0.088398	0.367176	0.0234016	-0.0383839	0.090327	0.00888365	0.000361567	0.0115174	0.00503037	0.0188191	0.00133689	0.00649043	-1.09571	-2.14635	-0.334216	-1.57293	-0.226542	-2.60753	0.093995
Potra000033g00169	5.21393	5.22616	0.121783	0.286938	0.191333	0.00701587	-0.0450661	0.0846242	0.00522078	0.0126388	0.00408029	0.0216047	0.0153082	0.00386203	0.010345	-1.40541	-1.31875	-2.23904	-0.783691	-1.39918	-2.2959	-0.055061
Potra000033g00170	4.61103	4.60851	0.197775	0	0.362083	-0.00134373	-0.0474945	0.0774547	0.0107066	0.00334476	0.012375	0.01438	0.0216047	0.00438837	0.00655635	-1.02783	-1.93894	-1.31455	-0.103263	-0.783691	-2.21127	-1.80525
Potra000033g00171	6.34433	6.34333	0.112591	0.110905	0.343963	0.0226408	-0.047046	0.133581	0.0101273	0.00415511	0.00700375	0.0114402	0.0172889	0.00290105	0.00437392	-1.47679	-1.8044	-1.1189	-1.789	-0.853482	-2.54071	-2.06206
Potra000033g00172	6.91393	6.93685	0.172522	0	0.45039	0.0348186	-0.0199517	0.0624921	0.0117298	0.0267145	0.00931635	0.0164938	0.00878143	0.00294109	0.0111218	-1.11312	-0.27274	-1.294	-1.03057	-1.52605	-2.29833	-1.25119
Potra000033g00173	0.555955	0.532622	0.179383	0.0124974	0.226301	0.000811141	-0.0187258	0.0355338	0.00417032	NA	0.00310334	0.0208663	0.0109119	0.00037478	0.00582585	-1.78385	NA	-2.40696	0.056724	-1.15984	-2.33492	-1.68754
Potra000034g00174	3.10036	3.11457	0.0749793	0	0.331661	0.0185958	-0.0296833	0.122517	0.0159195	0.0104185	0.00845597	0.0205289	0.0138171	0.00169621	0.0114681	-0.4363	-1.27161	-1.11571	-0.6319	-1.00263	-2.56185	-0.446848
Potra000035g00175	0.0272315	0	0.0144448	0	0.416846	0.0111897	-0.0749303	0.215844	NA	NA	0.00781618	0.0225531	NA	0.00497061	NA	NA	NA	-1.83654	-0.855408	NA	-2.20638	NA
Potra000035g00176	0.0880666	0	0.0554672	0	0.687446	-0.0228969	-0.0786183	0.126003	NA	NA	0.00961963	NA	0.0171662	0.0100402	NA	NA	NA	-1.5769	NA	-0.703042	-1.85884	NA
Potra000035g00177	0.452988	0.416586	0.0999015	0	0.268408	-0.0179961	-0.0617191	0.055241	0.00754058	0.0159696	0.015465	0.0179501	0.0223938	0.0095834	0.0199011	-1.07322	-0.97006	-0.686036	-1.1921	-0.646241	-1.36391	-0.13484
Potra000036g00178	3.91386	3.83324	0.156506	4.07e-16	0.245374	0.0228171	-0.0300104	0.133586	0.00512266	NA	0.0139145	0.00978468	0.0178971	NA	NA	-2.01903	NA	-0.952014	-1.96412	-0.891952	NA	NA
Potra000036g00179	0.0351419	0	0.0155611	0.11969	0.108335	0.00368381	-0.039224	0.035895	NA	0.00598585	0.00584823	0.01992	0.0128403	0.0104569	NA	NA	-1.65906	-1.79999	-0.863901	-1.01975	-0.904038	NA
Potra000036g00180	0.497595	0.482837	0.182062	0	0.0617436	0.00965291	-0.037799	0.109044	0.00730127	NA	0.00551233	0.0360567	0.0290086	0.00125908	0.00793697	-1.74719	NA	-1.76694	0.976661	-1.38876	-2.64551	-1.21779
Potra000036g00181	5.807	5.83174	0.144591	0.0550295	0.260081	-0.00729745	-0.04007	0.0872303	NA	0.00858599	0.00833377	0.022247	NA	0.00270116	0.0121177	NA	-1.48796	-0.805519	0.122018	NA	-1.73568	-0.020052
Potra000037g00182	5.41415	5.40255	0.097658	0.196292	0.140101	-0.00216733	-0.0397039	0.0365528	0.00332247	0.00272767	0.00350424	0.00975927	0.00319577	0.00143983	0.0011314	-1.06816	-2.21358	-1.93316	-1.90394	-1.79634	-2.62091	-2.03341
Potra000037g00183	0.0331496	0	0.0167113	NA	0.025356	0.0149812	-0.0411107	0.0597684	NA	NA	NA	NA	NA	NA	NA	NA	NA	NA	NA	NA	NA	NA
Potra000037g00184	0.492426	0.367863	0.312536	0.00215101	0.69993	0.019806	-0.0592976	0.132608	0.00545317	0.0054164	0.00933852	0.00594134	0.0103478	0.00307465	0.00392644	-2.34478	-1.23352	-1.53395	-2.04366	-1.72547	-2.43381	-2.06383
Potra000038g00185	0.489188	0.444373	0.186431	0.180524	0.477618	0.0253326	-0.0512588	0.110213	0.00212365	NA	0.00800123	0.00760705	NA	0.00394905	0.0141247	-1.25536	NA	-0.765886	-1.9212	NA	-1.94153	-0.81294
Potra000038g00186	0.390955	0.375039	0.135435	0	0.138274	-0.00374484	-0.0385976	0.0476422	0.00397658	NA	0.00384465	0.00625209	0.00513682	0.00364773	0.0119794	-1.35223	NA	-1.30422	-1.75672	-1.66353	-2.08904	-0.369835
Potra000038g00187	5.15893	5.18198	0.0240727	NA	0.0318845	0.0220684	-0.0502878	0.0970233	NA	NA	0.00330872	0.00305128	0.010676	0.000955216	0.00118792	NA	NA	-2.00244	-2.37171	-1.44448	-2.77236	-2.47937
Potra000039g00188	0.768366	0.765171	0.151173	0	0.126531	0.0224787	-0.0353095	0.104752	NA	NA	NA	0.0227521	0.0291147	0.00647652	0.0454526	NA	NA	NA	0.414359	-1.05883	-1.88354	0.34099
Potra000039g00189	4.31428	4.27805	0.176446	0.1342	0.287232	0.0109184	-0.0303716	0.0695122	0.011453	NA	0.0225513	0.0261955	0.0277302	0.00419378	0.0227819	-1.00502	NA	-0.170346	-0.210814	0.265489	-2.60334	-0.268217
Potra000039g00190	4.10707	4.08095	0.266422	0.184361	0.23867	0.00823392	-0.0362199	0.037668	NA	NA	0.00595652	0.0142175	0.0129671	0.0122281	0.011774	NA	NA	-1.84523	-1.42943	-1.30277	-1.56134	-1.28822
Potra000039g00191	1.81692	1.81363	0.481335	0	0.109097	0.00880603	-0.0485349	0.037668	NA	NA	0.0056507	0.00099354	0.0102545	0.00250906	0.00972733	NA	NA	-1.83721	-2.38123	-1.86976	-2.64456	-1.36162
Potra000039g32430	0	0	0	NA	NA	-0.0155396	-0.0563708	0.0174622	NA	NA	NA	0.00872153	0.00099354	0.000324268	0.00829857	NA	NA	NA	-1.8299	-2.38123	-2.52549	-1.13973
Potra000040g00192	0.2725	0.325714	0.0926637	NA	0	0.0385273	-0.0116082	0.0963518	NA	NA	NA	NA	0.0143566	0.00196867	NA	NA	NA	NA	NA	-0.733645	-1.89651	NA
Potra000040g00193	3.24012	3.24184	0.36549	0	0.471535	0.034582	-0.0423619	0.141311	0.0108666	0.00932145	0.0162672	0.0146359	0.0188557	0.00343022	0.0334265	-0.925351	-1.1579	0.090459	-0.688691	0.060626	-2.07759	-0.18065
Potra000040g00194	5.24537	5.18448	0.146583	0.0776285	0.281285	0.0195134	-0.0486045	0.130627	0.00784888	NA	0.00995518	0.0326466	NA	0.00238736	0.0149739	-1.75474	NA	-1.45285	0.203533	NA	-2.19793	-0.265092
Potra000040g00195	4.06205	3.93879	0.286883	0.670057	0.118687	0.0384337	-0.0530385	0.141311	0.00441203	0.0056706	0.00817103	0.0208363	0.00564712	0.00422069	0.0105331	-1.82439	-1.91473	-1.54835	-0.63138	-2.11294	-2.29271	-1.2228
Potra000040g00196	0.00631069	0	0.00296647	NA	0	0.00527144	-0.0367726	0.0769355	NA	NA	0.0275705	0.0192301	0.0249699	0.00797987	0.0383439	NA	NA	0.517649	-0.419755	-0.494796	-1.97566	-0.101901
Potra000041g00197	4.5544	4.52209	0.0951017	0	0.227576	-0.0214094	-0.0524264	0.0287972	0.0094348	0.00260718	0.00525939	0.00576523	0.0158728	0.00146974	0.00651051	-1.32048	-2.39441	-1.75167	-2.02289	-0.913834	-2.84699	-1.60795
Potra000041g00198	6.30689	6.24457	0.419784	0	0.600015	-0.00791839	-0.0560305	0.0483666	0.0090311	0.0100474	0.0138683	0.0123605	0.0185857	0.00403793	0.0181464	-1.83888	-2.12046	-0.95849	-1.68775	-1.41695	-2.36219	-0.178661
Potra000041g00199	3.39776	3.37109	0.32904	0	0.27146	-0.010057	-0.0270234	0.019992	0.0180202	NA	0.00858243	0.0218161	0.0224356	0.00326152	NA	0.2312	NA	-1.36275	-1.13589	-1.09741	-2.24971	NA
Potra000041g00200	0.0141741	0	0.00655621	0	0.153105	0.0109768	-0.0595556	0.0464819	NA	NA	0.00984412	0.0170788	0.0191673	0.0119304	NA	NA	NA	-0.955172	-0.834772	-0.860094	-1.14728	NA
Potra000041g00201	5.0391	5.02342	0.0616454	0.0664708	0.498433	-0.00620388	-0.0471938	0.0585175	0.0101799	0.0183056	0.00457464	0.00750217	0.0123242	0.00206148	0.0151317	-1.28408	-0.615191	-1.88225	-1.83418	-1.12043	-2.39551	-0.667227
Potra000041g00202	5.75097	5.78965	0.0898799	0.00225644	0.383905	0.0151703	-0.0601502	0.0821995	0.0151872	0.013036	0.0179092	0.0140199	0.0143008	0.00724254	0.0151071	-0.777486	-0.679937	-0.329965	0.080132	-1.03589	-1.62464	-1.38929
Potra000041g00203	2.06671	2.02981	0.153607	0.0180787	0.324465	0.028985	-0.061306	0.138014	0.01749	0.00754897	0.00593531	0.00208138	0.0140199	0.00159577	0.007028	0.730132	-1.71775	-1.79895	-2.44377	0.080132	-2.75522	-1.52632
Potra000042g00204	3.43475	3.38407	0.257136	0	0.601747	-0.0182657	-0.0562745	0.0290671	0.00589244	0.0224808	0.0121262	0.0196083	0.00946705	0.00236383	0.00828147	-1.49379	-0.325095	-0.494001	-0.867907	-1.48468	-2.47869	-1.50416
Potra000042g00205	2.84572	2.84374	0.134328	0	0.505999	-0.00129255	-0.0420725	0.0758635	0.00934273	0.0109213	0.00899138	0.0162392	0.0171927	0.00370869	0.0239868	-1.53778	-1.0298	-1.10334	-1.27384	-0.732071	-2.19392	-0.110407
Potra000043g00206	4.95841	4.95913	0.0419219	0.0576406	0.233871	-0.0124884	-0.0613731	0.0396203	0.00345864	0.00872678	0.00341302	0.00497631	0.0145602	0.00150525	0.00799877	-2.38776	-1.5252	-2.09646	-1.67185	-1.90982	-2.5454	-0.354019
Potra000043g00207	3.93107	3.94041	0.115224	0.0219592	0.542168	-0.0182505	-0.04934	0.0536893	0.0048192	0.00792554	0.00462182	0.00501379	0.0122821	0.00265202	0.0029263	-2.23326	-1.04818	-1.97479	-2.00529	-1.17287	-2.6677	-1.52465
Potra000043g34963	0	0	0	NA	NA	-0.0179164	-0.04934	0.0310685	NA	NA	NA	NA	NA	NA	NA	NA	NA	NA	NA	NA	NA	NA
Potra000045g00208	4.14392	4.1658	0.0766194	0	0.45243	0.0170491	-0.0198902	0.114442	0.00555629	0.00511609	0.0105652	0.00891228	NA	0.00198935	0.0122405	-1.76913	-1.41867	-0.719522	-1.76982	NA	-2.58266	-0.848994
Potra000045g00209	8.36744	8.36134	0.222275	0.0986378	0.370561	-0.0168765	-0.0616618	0.061725	0.0121557	0.0142518	0.010322	0.00519956	0.0273187	0.00676621	0.000686885	-1.58033	-1.18808	-1.3727	-1.90769	-0.457943	-1.63165	-1.67247
Potra000045g32661	0.0224959	0	0.00902155	NA	0.0477199	NA	NA	NA	NA	NA	0.0194925	0.018685	0.0163854	0.00100906	0.0290859	NA	NA	-0.469055	-1.09935	-1.20244	-2.96045	-0.402633
Potra000048g00210	3.31274	3.29524	0.0975194	0	0.16485	-0.0160967	-0.0457977	0.0309615	0.0122927	0.00562339	NA	0.0260403	0.0213833	0.00281183	0.0115841	-0.940627	-2.07924	NA	-1.36072	-0.739684	-2.65623	-1.00751
Potra000048g00211	1.19939	1.23301	0.0905968	0.274691	0.211318	NA	NA	NA	NA	NA	NA	NA	NA	NA	NA	NA	NA	NA	NA	NA	NA	NA
Potra000049g35803	4.1351	4.04342	0.311445	0	0.30506	NA	NA	NA	NA	NA	NA	0.01169	NA	NA	NA	NA	NA	NA	-0.734686	NA	NA	NA
Potra000050g00212	3.61619	3.55234	0.16764	0.0513444	0.187542	-0.00225288	-0.0403253	0.0570157	NA	0.00608989	0.00634552	0.0266988	0.010209	0.00248512	0.00584887	NA	-1.95449	-1.50258	-0.669098	-0.671386	-1.90073	-0.645964
Potra000050g00213	2.72838	2.72681	0.097252	0.0428217	0.157012	0.00547505	-0.0442703	0.0755233	0.0103149	0.00564706	0.00902761	0.010209	0.00593239	0.0032711	0.0152233	-0.70119	-1.38119	-1.20475	-0.671386	-1.87003	-2.1907	0.213493
Potra000050g00214	1.26091	1.25305	0.103614	0	0.201159	2.26e-05	-0.0442703	0.0755233	0.0105064	0.0109917	0.00682655	0.00256363	0.0118995	0.00281418	0.00843094	-0.552983	-1.26066	-0.705599	-1.84505	-0.586271	-2.48838	-1.21701
Potra000051g00215	5.29125	5.30755	0.150444	0.0166337	0.249723	0.0300231	-0.0420551	0.0895494	0.0131639	0.0196946	0.0163298	NA	0.0295637	0.00207828	0.0206013	-1.20936	-0.77959	0.065355	NA	-0.156748	-2.63352	-0.865547
Potra000051g00216	4.37065	4.36313	0.0397191	0	0.42927	-0.013565	-0.0574598	0.0729779	0.0165954	0.0150092	0.0131489	0.0260265	0.0174798	0.00389744	0.0180864	-0.772162	-1.69455	-0.448897	-0.862575	-0.64986	-2.52356	-1.4253
Potra000052g00217	4.01225	4.01318	0.311892	0	0.334853	0.0136909	-0.0477751	0.0696199	0.0141003	0.0050851	0.006123	0.0138641	0.0184027	0.00165533	0.00497005	0.468943	-1.62598	-1.7101	-1.40973	-0.205553	-2.53404	-1.55077
Potra000052g00218	7.3258	7.28823	0.0930224	0.594974	0.153538	-0.00217324	-0.0512315	0.0885174	0.0124869	0.0173165	0.0103916	NA	0.0115643	0.00214175	0.00957278	-0.722892	-1.21718	-0.77037	NA	-0.745416	-2.30175	-0.537569
Potra000053g00219	1.39174	1.41042	0.142516	0	0.135317	-0.00498836	-0.0458797	0.0778148	0.00786754	0.0132514	0.00718465	0.00888001	0.0156198	0.00519296	0.0128703	-1.71157	-0.327949	-1.38634	-1.72509	-1.11446	-1.84861	-0.864943
Potra000053g00220	3.93355	3.85796	0.241772	NA	0.0139331	0.0121928	-0.0425612	0.0768772	0.0127605	0.00277713	0.00433535	0.0109651	0.00888001	0.00153595	0.00506227	-0.926321	-2.35454	-1.74241	-1.81665	-1.72509	-2.83106	-2.12959
Potra000054g00221	5.11755	5.1349	0.120705	0	0.22555	-0.00266248	-0.0527237	0.076717	0.00516758	0.00105552	0.00673643	0.0289368	0.00816696	0.000566499	0.00901064	-2.34239	-2.27591	-1.40999	-0.318841	-1.59609	-2.9848	-1.08084
Potra000055g00222	0.0584104	0	0.0289362	0	0.431163	NA	NA	NA	NA	NA	0.0363321	0.0249194	0.0284573	0.0148775	NA	NA	NA	-0.645949	-1.0689	0.358669	-1.39925	NA
Potra000055g00223	0.350765	0	0.186725	0	0.544321	0.00981852	-0.0225374	0.0463576	0.031212	0.0678783	0.0476768	0.0234957	0.0484756	0.00563089	NA	-0.607614	0.310883	0.088584	-0.641216	0.590683	-1.69599	NA
Potra000056g00224	5.16357	5.15783	0.343365	0	0.295096	-0.00444781	-0.0439767	0.077324	0.0170375	0.0104503	0.0180166	0.0166589	0.0186333	0.00432577	0.0156488	-1.23782	-0.880991	0.219028	-0.961916	-1.17197	-2.21364	-0.996412
Potra000057g00225	4.71766	4.76218	0.0555387	0	0.294637	0.0155966	-0.0402469	0.0710973	0.0126382	0.00543874	0.00384581	0.0182461	0.022125	0.00903935	0.00857944	-0.727326	-2.17612	-2.31369	-0.77946	-0.832466	-1.88688	-1.51932
Potra000057g00226	3.97044	3.96861	0.127854	0	0.461859	0.0112878	-0.0436013	0.0940153	0.0113726	0.0169943	0.0137905	0.0167809	0.0281881	0.00405048	0.00857448	-1.44328	-0.327804	-0.248261	-1.59212	-0.164909	-2.05991	-1.22917
Potra000057g33008	0.12645	0	0.186931	0.0250528	0.903674	0.0120896	-0.00305841	0.040777	NA	NA	NA	0.0295016	0.011061	0.00203381	0.0185793	NA	NA	NA	0.004479	-1.38176	-2.40185	-0.152348
Potra000059g00227	3.46983	3.51194	0.141729	0	0.66771	0.0482289	-0.0471333	0.0987091	0.00283091	0.0110383	0.00383117	0.00992954	0.00299306	0.00649361	0.00864416	-2.47238	-0.824792	-1.99796	-1.26998	-2.49655	-1.56292	-1.53862
Potra000059g00228	3.98241	4.01107	0.143893	2.52e-16	0.482789	-0.00373663	-0.0335091	0.0719731	0.0129265	NA	0.012718	NA	0.00992954	0.00178537	0.0136123	-1.00031	NA	-0.039759	NA	-1.26998	-2.14263	-0.034194
Potra000059g00229	2.41927	2.42926	0.121436	0	0.124675	-0.0336246	-0.0559438	0.102699	0.00103424	0.0121057	0.0162341	NA	NA	0.00425963	0.000525471	-2.12536	-0.206409	0.344069	NA	NA	-1.34754	-1.5151
Potra000059g00230	0.735454	0.711163	0.156368	0	0.352324	0.0257216	-0.0454481	0.10504	0.0098829	0.0144722	0.0129896	0.0142345	0.0116286	0.0159102	NA	-0.712964	-1.07021	-0.597189	-0.517551	-0.816727	0.04134	NA
Potra000059g00231	0.0127887	0	0.00620022	NA	0	0.00465759	-0.0530859	0.0936912	0.00323762	0.012795	NA	0.0114744	0.0113099	0.00148408	0.0135914	-2.29083	0.023961	NA	-0.867203	-1.09194	-2.6197	-0.908738
Potra000059g00232	1.44978	1.46798	0.399976	0	0.793657	-0.00861758	-0.0480961	0.048531	0.0157719	0.00995802	0.0137822	0.0113099	0.0145745	0.00699445	0.0132908	-0.340295	-1.46708	0.011848	-1.09194	-1.00833	-0.941333	0.152985
Potra000059g00233	1.59516	1.58653	0.0833169	0.122486	0.18817	-0.00669087	-0.05904	0.0620991	NA	NA	NA	NA	NA	NA	NA	NA	NA	NA	NA	NA	NA	NA
Potra000059g00234	4.47644	4.49172	0.110948	0.278666	0.166295	-0.00360676	-0.0604095	0.061399	0.0132999	0.00704785	0.0110076	0.00912944	NA	0.00687142	0.0102419	-0.695159	-1.60016	-0.880774	-1.79286	NA	-1.41808	-0.646271
Potra000059g00235	3.88726	3.82458	0.12012	0.0842969	0.359906	-0.00367119	-0.0354349	0.061399	0.0215345	NA	0.00793245	0.0367708	0.0154866	0.0012086	0.00222818	-1.05219	NA	-1.58381	-0.483704	-0.116587	-2.23946	-1.95415
Potra000059g00236	2.80219	2.7479	0.156035	0.0188451	0.0605988	0.0349648	-0.0353532	0.194842	0.024457	0.0106717	0.0138021	0.0150845	0.0151303	0.00181414	NA	-0.210512	-1.21155	-1.2162	-1.00229	-1.14849	-2.37653	NA
Potra000059g00237	5.61237	5.61899	0.0988153	0	0.44209	0.0129592	-0.0394661	0.10088	0.00520492	0.00420167	0.00602024	0.00705927	0.0192382	0.00202736	NA	-1.87905	-2.38058	-1.90415	-1.92542	-1.21705	-2.07449	NA
Potra000059g34983	0.209438	0	0.0769507	0.129953	0.0181375	-0.00688652	-0.05904	0.0620991	NA	NA	0.00377188	NA	0.0214215	0.00144235	0.00713231	NA	NA	-1.99839	NA	-0.482483	-2.77124	-1.41136
Potra000060g00238	2.58934	2.57106	0.647871	0	0.603747	-0.00499835	-0.0453327	0.0672575	0.0102532	0.00734821	0.00969704	0.012566	0.0157328	0.00475188	0.011315	-1.31637	-1.31071	-0.993482	-0.156423	-0.788174	-1.79208	-1.35777
Potra000061g00239	3.825	3.84235	0.0393465	0	0.194523	-9.52e-05	-0.0431831	0.0632943	0.00755147	0.0202399	0.0138827	0.0247354	NA	0.00093847	0.00622187	-1.43497	-0.374552	-0.350555	-0.646664	NA	-2.64386	-1.02342
Potra000061g00240	6.04657	5.97367	0.402502	0.0311407	0.474709	0.00358204	-0.045448	0.0654786	0.00378678	0.0175583	0.0123271	NA	0.00835231	0.0131651	0.0224891	-1.72154	0.275426	-0.676798	NA	-1.5671	-0.726814	0.158921
Potra000061g00241	5.99809	6.01535	0.247501	0.038389	0.502303	0.0114096	-0.0315962	0.0573595	0.0245256	0.0127024	0.0142937	0.0118975	0.0279609	NA	NA	0.630698	-0.462768	0.560515	-1.09005	0.972626	NA	NA
Potra000061g00242	5.55085	5.56055	0.103611	0.0575907	0.390912	0.00850213	-0.0370194	0.0684726	NA	NA	0.0160353	0.0286687	0.0214258	0.00729983	0.0152251	NA	NA	0.5542	0.997673	0.166233	-1.77606	0.198264
Potra000061g33054	1.22076	1.07909	0.605797	0	0.717795	NA	NA	NA	NA	NA	NA	NA	NA	NA	NA	NA	NA	NA	NA	NA	NA	NA
Potra000061g35180	0.912931	0.840169	0.511309	0	0.707625	NA	NA	NA	NA	NA	NA	0.0183943	0.039751	0.00103926	0.0119887	NA	NA	NA	-0.365265	0.533948	-2.72031	-0.432829
Potra000062g00243	4.62964	4.63186	0.0616364	0.0226524	0.634965	-0.00805629	-0.0525826	0.0278371	0.01157	0.010579	0.00949411	0.0276385	0.0200483	0.00311845	0.00655156	-1.35036	-1.60853	-1.16163	-0.797813	-0.835907	-2.30421	-1.87262
Potra000062g00244	4.23692	4.23561	0.134577	0	0.0885486	-0.00614514	-0.0671619	0.0582068	0.00273861	0.00638964	0.00635339	0.0080776	0.0110539	0.00257234	0.00591869	-2.22376	-2.08862	-1.7919	-2.27951	-1.13141	-2.64031	-1.95215
Potra000064g00245	5.48675	5.47711	0.0533959	0.216623	0.163328	0.000608273	-0.0586875	0.0521231	NA	NA	0.00670899	0.0142184	0.00808407	0.00237133	0.00802653	NA	NA	-1.49471	-1.4974	-1.71856	-2.29723	-1.22124
Potra000064g00246	4.48544	4.48313	0.0543015	0	0.417151	-0.034163	-0.0821525	0.0294731	0.0344351	0.0203585	0.0168585	0.0372235	0.0427411	0.00602714	0.03689	0.164495	-1.20181	-0.256618	0.350733	0.161805	-1.59825	0.955115
Potra000065g00247	2.27148	2.26671	0.103124	0.0133942	0.344232	0.00489955	-0.0534116	0.0750018	0.0183751	0.00669263	0.012314	NA	0.0273763	0.00324455	0.0235414	-0.585787	-1.89401	-1.18829	NA	-0.215541	-2.06324	-0.129342
Potra000066g00248	4.38557	4.4053	0.111281	0	0.471463	-0.00224963	-0.0531564	0.0962825	0.0152993	0.0198018	0.0197942	NA	0.0238868	0.00978058	0.0310857	-1.30351	-1.32263	-1.0171	NA	-0.829624	-1.25738	0.439743
Potra000066g00249	4.37644	4.43462	0.149323	0	0.12221	0.00668341	-0.0743819	0.0504854	0.0133238	0.00451654	0.00346228	0.00516617	NA	0.00127079	0.00250998	-1.52997	-2.22078	-2.22505	-2.00793	NA	-2.83456	-2.06804
Potra000067g00250	3.83595	3.81292	0.148997	0	0.149942	-0.00636913	-0.045644	0.109651	NA	NA	0.00965285	0.00783574	0.0143294	0.000896464	0.0123812	NA	NA	-1.17613	-1.33859	-1.04205	-2.75915	-0.99532
Potra000067g00251	4.44962	4.52365	0.306362	3.57e-15	0.784938	-0.00303585	-0.0528209	0.10207	0.00944989	0.00981502	0.00771708	0.0221854	0.0206985	0.00304519	0.00957531	-0.620062	-1.60798	-1.4959	-0.85345	-0.411849	-2.04705	-0.43572
Potra000068g00252	4.69598	4.71947	0.0934137	0.0554624	0.0411224	0.0158589	-0.0434775	0.0568093	0.00602974	0.00134817	0.00267633	0.00664641	0.0104226	0.00119204	0.00483151	-1.46885	-2.71052	-2.25296	-2.21406	-1.31426	-2.83153	-1.94118
Potra000069g00253	5.03172	5.02538	0.194578	0.116112	0.430405	0.0125857	-0.0483447	0.12168	0.0165701	0.00524735	0.0111062	0.0209198	0.0124084	0.00283871	0.0138707	0.026423	-1.01599	-1.04624	-1.30432	-0.974336	-2.15871	-0.992884
Potra000069g00254	4.68116	4.67822	0.0913562	0.096123	0.236274	0.0014784	-0.0494603	0.0899314	NA	0.0147564	0.0105542	NA	0.0116904	0.00596567	0.0161858	NA	-1.37032	-1.3799	NA	-1.04653	-1.71791	-0.956467
Potra000069g00255	6.33165	6.35455	0.148729	5.04e-18	0.428643	-0.00559972	-0.0550358	0.0881563	0.00783904	0.0088392	0.0135654	0.008631	0.00738568	0.00396277	0.0206262	-1.34116	-1.97563	-1.13403	-1.75756	-2.32505	-2.17007	-0.131634
Potra000069g33201	2.31729	2.32697	0.101791	0	0.2503	-0.0330234	-0.0387487	-0.0272981	NA	NA	NA	0.00439463	0.00873616	0.00344242	NA	NA	NA	NA	-2.14924	-1.38527	-1.85305	NA
Potra000070g00256	3.1256	3.09522	0.177876	0.152848	0.31079	0.0191701	-0.0184419	0.0690643	0.00083296	0.00394226	0.0016299	0.00229372	0.00330114	0.00180777	NA	-2.90535	-2.0806	-2.63994	-1.22363	-2.51602	-2.20974	NA
Potra000070g33220	0	0	0	NA	NA	-0.0125782	-0.0279656	0.0181967	NA	NA	NA	0.00210281	NA	0.00111555	0.00329751	NA	NA	NA	-2.77804	NA	-2.94717	-2.29164
Potra000071g00257	6.8974	6.91272	0.0618106	0.0203516	0.522803	0.0123554	-0.0513883	0.209412	0.0158495	0.0122805	0.0109048	0.0250581	0.0273522	0.00309644	0.0164396	-0.511951	-1.45775	-1.22314	-1.16465	-0.758426	-2.11408	-0.891913
Potra000071g00258	3.7581	3.76598	0.0707811	0	0.288379	0.0225772	-0.0620331	0.174398	0.00798339	0.00887036	0.0114126	0.0273522	NA	0.00480308	0.00454539	-1.15932	-1.75621	-0.698174	-0.758426	NA	-1.75502	-2.17156
Potra000071g00259	5.17112	5.17234	0.0583837	0	0.357873	0.0247076	-0.024744	0.0881183	0.004188	0.0121384	0.0045028	NA	0.0218514	0.00295288	0.00778482	-1.86667	-1.71486	-1.88088	NA	-0.508752	-2.20658	-1.85597
Potra000071g00260	4.10826	4.10804	0.212993	0	0.608297	0.0402015	-0.0391722	0.144182	0.0105996	0.0203604	0.0168913	0.0238821	0.0172366	0.00566843	0.0138713	-1.02086	-0.207437	-0.13485	0.000408	-0.479047	-1.75932	0.205595
Potra000071g00261	5.73466	5.76123	0.102884	0	0.177705	0.0221992	-0.0141227	0.0850085	0.00451558	NA	0.0133513	0.0143643	NA	0.00114818	NA	-2.09529	NA	-1.23072	-0.919746	NA	-2.46936	NA
Potra000072g00262	2.0694	2.06166	0.366756	0.0425504	0.523348	-0.0105631	-0.0525542	0.0922717	0.0089586	0.0157985	0.0123795	0.00725143	0.0181633	0.00511152	0.00340093	-0.101348	-0.569836	-0.762742	-1.995	-0.644237	-1.69251	-1.62589
Potra000072g00263	3.05887	3.00195	0.346199	0.00651873	0.518291	-0.000600341	-0.0412687	0.0922717	NA	NA	NA	0.0181633	0.0157118	0.0385419	NA	NA	NA	NA	-0.644237	-1.3568	-0.19765	NA
Potra000072g00264	9.7299	9.75223	0.238968	0.195283	0.191527	0.00532296	-0.0328868	0.0812506	0.0079484	0.00875454	0.0113589	0.0324558	0.0100112	0.0047804	0.00470242	-1.44202	-1.59849	-1.16409	0.032735	-1.95288	-1.47593	-1.87539
Potra000072g35263	0	0	0	NA	NA	-0.0049989	-0.0525542	0.0480075	NA	NA	NA	NA	NA	NA	NA	NA	NA	NA	NA	NA	NA	NA
Potra000073g00265	3.78221	3.74288	0.0802362	0.0742078	0.206031	0.0199609	-0.035154	0.118625	0.0223584	0.00128127	0.00778465	NA	0.0083787	0.00576757	NA	1.05112	-2.54527	-1.09532	NA	-0.600299	-0.857125	NA
Potra000073g00266	4.21845	4.24073	0.0342732	0	0.3098	0.0333268	-0.0439471	0.140133	0.00820893	0.0201009	0.0151463	0.00806877	NA	0.00369359	0.00892283	-1.49689	0.036451	0.044506	-1.6181	NA	-2.03311	0.235062
Potra000073g00267	0.757765	0.750585	0.111432	0.0757213	0.0792252	0.00629369	-0.0439471	0.0841998	0.00857734	0.00167383	0.00180846	0.0459894	0.00868676	0.00234882	0.00182086	-1.12851	-2.45768	-2.02156	-0.31988	-1.30826	-2.27047	-2.10757
Potra000074g00268	1.04491	1.04302	0.0876584	0	0.205638	0.0218431	-0.0191946	0.0839194	NA	NA	0.015818	0.00373734	0.0277018	0.0144994	0.00491588	NA	NA	-1.37747	-2.47306	-0.10185	-1.43506	-1.50868
Potra000075g00269	3.42256	3.40036	0.0812257	0.0117493	0.507761	-0.0176602	-0.0574847	0.0391844	0.0225265	0.00458102	0.0131543	0.0251768	0.0319777	0.0156937	NA	-0.956415	-2.3246	-0.94798	-1.32712	-0.720749	-0.444784	NA
Potra000076g00270	0.0256063	0	0.0154519	0.0513042	0.638228	NA	NA	NA	NA	NA	NA	0.0387092	0.0245742	0.00481706	NA	NA	NA	NA	-0.626978	-0.986095	-2.28209	NA
Potra000076g00271	7.67439	7.69477	0.0923905	0.0135503	0.198761	-0.0137202	-0.0352411	0.027234	0.00295071	0.00293862	0.00479889	0.0245742	NA	0.00105661	0.00603262	-1.69685	-2.20995	-1.72123	-0.986095	NA	-2.55519	-1.71816
Potra000076g00272	0.703829	0.646277	0.322751	0	0.257437	0.0450352	-0.0291251	0.101967	0.0102829	0.00207282	0.00542962	0.00373648	0.00506149	0.00311467	0.00817877	-0.914712	-2.14916	-1.39057	-2.24013	-1.75377	-2.12015	-0.803647
Potra000076g00273	1.63544	1.66687	0.422395	0	0.155289	0.0132261	-0.0267677	0.0486582	0.00184662	0.0121918	0.00456944	0.00359375	0.00319503	0.00359165	0.0119031	-2.11382	-1.40164	-2.06723	-1.7055	-2.5469	-2.1928	-1.613
Potra000076g00274	4.87256	4.89316	0.120504	0.2407	0.226855	-0.00355071	-0.0647102	0.0525162	0.00350935	0.00810437	0.00704614	0.028347	0.0055074	0.00386211	0.00972427	-1.7088	-1.2157	-0.817484	-0.820557	-1.22669	-2.08297	-1.06347
Potra000076g00275	1.0714	1.08188	0.238259	0	0.384399	-0.016282	-0.0629181	0.0580591	0.0136785	0.0143004	0.0224381	0.0171319	0.0127064	0.00218257	NA	-1.21437	-0.728049	-0.186164	-0.442102	-1.4101	-2.28676	NA
Potra000078g00276	4.31053	4.29728	0.0940319	0.0138239	0.697535	0.00873828	-0.0477887	0.0815417	0.0332949	0.0134333	0.0179199	0.0214877	0.0223494	0.0043803	0.0170426	0.129605	-1.34422	-0.455992	-1.79698	-0.317292	-2.08451	0.001705
Potra000078g00277	0.0316115	0	0.01379	0	0.0561041	-0.000181086	-0.0458178	0.0707515	0.015823	0.0138184	0.0137293	0.0165694	0.0156651	0.0096397	0.0245233	0.152346	-0.289117	-0.507266	-0.207222	-1.55593	-0.980571	0.374424
Potra000078g00278	0.052581	0	0.0201317	NA	0	-0.000114389	-0.0589247	0.098831	0.020083	0.0165819	0.0221285	0.0124295	0.0242846	0.00979084	0.015599	-0.723148	0.107405	-0.070724	-1.59642	-0.487864	-1.07819	-1.02554
Potra000079g00279	0.422181	0.362696	0.235006	0	0.556145	-0.0025461	-0.0482635	0.0560459	0.0261417	0.0117398	0.0200607	0.0162328	0.0230217	0.00556173	0.0192769	-0.457701	-1.46002	-0.270882	-0.864576	-1.02334	-1.90536	-0.328986
Potra000079g00280	0.857738	0.566553	0.739322	0.00461605	0.766885	0.00223775	-0.0385332	0.03609	0.00930384	NA	0.0255229	0.0276195	0.0246755	0.0108995	0.0128747	-1.80552	NA	-0.135903	-0.829278	-1.12204	-0.976674	-0.494378
Potra000079g00281	1.25923	1.07696	0.739149	0.0110149	0.768634	-0.0084616	-0.0469245	0.0297015	0.0282062	0.0222142	0.0320938	0.0386412	0.0301577	0.0369991	0.0336736	-0.312549	-1.0713	-0.682178	-0.201291	-0.63902	-0.192128	-0.447442
Potra000080g00282	0.20517	0	0.0672882	NA	0	0.0124842	-0.0471192	0.0952655	NA	0.0104464	0.0171177	0.0118151	0.0216688	0.00472416	0.01257	NA	-1.45117	-0.407207	-1.47689	-0.523667	-2.07053	-0.703325
Potra000080g00283	0.529414	0.534485	0.109275	0	0.19162	-0.0162039	-0.0550264	0.0668594	0.0230255	0.0254922	0.021196	NA	0.0197977	0.00557113	0.0339611	0.01529	0.406987	-0.156551	NA	-0.478786	-2.04279	0.876608
Potra000081g00284	3.77338	3.76843	0.0687292	0	0.212856	-0.0105132	-0.0574537	0.0422972	0.0130699	0.0187642	0.010463	0.0169256	0.0258627	0.00336339	0.0123096	-1.12401	-0.392335	-1.29098	-1.07583	-0.344101	-2.24368	-1.13945
Potra000081g00285	4.08574	4.0274	0.326664	0.0388735	0.424632	-0.0198725	-0.073718	0.0667323	0.0174282	0.00601766	0.0155642	0.0289937	0.0329647	NA	NA	-0.505246	-1.6111	-0.591584	-0.673126	0.310193	NA	NA
Potra000081g00286	2.72247	2.72219	0.102171	0	0.262876	-0.0167096	-0.073718	0.0667323	0.0262725	0.00786841	0.020758	0.0334634	0.00834646	0.00742144	0.0242409	0.068775	-1.41314	-0.151584	0.281695	-1.46662	-1.59386	-0.168761
Potra000081g00287	6.40251	6.35976	0.417722	0.291894	0.0985385	-0.00689927	-0.0737521	0.0637301	0.0265539	0.0146174	0.0224807	0.015772	0.0183589	0.00318139	NA	0.580859	-1.24513	0.301468	-1.40625	-0.841757	-1.68191	NA
Potra000082g00288	4.64306	4.6207	0.121594	0	0.15258	-0.0260657	-0.0617817	0.00965771	0.00494386	0.00762321	0.004272	0.00724065	NA	0.00218772	0.00537385	-1.58007	-1.80361	-2.07013	-1.95189	NA	-2.61445	-1.86093
Potra000082g00289	5.63246	5.65058	0.117567	0.00398543	0.125367	-0.00667359	-0.0521367	0.0701257	0.0109119	0.00750702	0.0123391	NA	0.014418	0.00152417	0.0219144	-1.19373	-1.87934	-0.910533	NA	-0.670855	-2.44595	-0.292986
Potra000082g00290	2.33034	2.34059	0.078333	0.0858158	0.204932	-0.0165556	-0.0609904	0.0679963	0.00924499	0.00818334	0.014624	0.0248007	0.0106734	0.0016316	NA	-1.51816	-1.47224	-1.1717	-1.17704	-0.547014	-2.42892	NA
Potra000082g35054	0.0570311	0	0.0236064	0	0.287918	-0.0189167	-0.0556385	0.0220029	NA	NA	0.0109657	0.0386864	0.0149421	0.00942986	0.0134375	NA	NA	-0.70395	0.022475	-0.663435	-1.31755	-0.69613
Potra000084g00291	7.11512	7.165	0.189272	0	0.372663	0.0182764	-0.0330877	0.0685669	0.0091173	0.0214409	0.00695883	0.0148035	0.0144197	0.00103497	0.00710981	-1.78748	-0.902054	-1.25343	-1.56549	-1.25733	-2.9395	-1.23526
Potra000085g00292	2.03421	2.04396	0.273697	0	0.454021	0.0112044	-0.0334155	0.105012	0.0148699	0.00967438	0.0140645	0.0128631	0.0154679	0.0027352	0.00987561	-1.34906	-1.35074	-1.27877	-1.64723	-1.91085	-2.20293	-1.50696
Potra000085g00293	6.10285	6.08726	0.0916488	0.0600395	0.226461	-0.00163986	-0.0682897	0.0587506	0.0207604	0.00775882	0.00374999	0.0250857	0.00356302	0.0103673	0.0133648	0.371975	-1.85835	-1.90741	-0.74623	-2.32503	-1.78584	-0.608919
Potra000085g33422	4.85699	4.87667	0.0742809	0.354508	0.168053	NA	NA	NA	NA	NA	0.00719772	0.036843	0.00910402	0.00164987	0.00867478	NA	NA	-1.34524	-0.216508	-1.66017	-2.83254	-1.76453
Potra000085g35517	0.00173289	0	0.000657635	NA	0	-0.0152173	-0.0604691	0.0587506	NA	NA	NA	NA	NA	NA	NA	NA	NA	NA	NA	NA	NA	NA
Potra000085g35703	0.0464458	0	0.0173254	0	0.0951358	-0.0141543	-0.0604691	0.0587506	NA	NA	0.0271928	0.0229878	0.0269193	0.0244525	0.0115369	NA	NA	0.218001	-0.496214	0.392751	0.482009	-1.627
Potra000086g00294	5.50051	5.4921	0.0917671	0.0185381	0.417325	-0.00681616	-0.066037	0.0707127	0.0101764	0.0267447	0.0178667	0.0336417	0.0233776	0.00289636	0.017695	-1.55414	-0.53712	-0.636856	-0.686071	-0.452246	-2.37853	-1.315
Potra000086g00295	6.15094	6.08793	0.41664	0.120465	0.201394	0.0178166	-0.03317	0.0763669	0.0129383	0.0151619	0.021365	0.0221873	0.0197087	0.00299145	0.0174444	-1.2608	-1.47465	-1.01981	-1.08198	-1.41294	-2.02716	-1.01195
Potra000087g00296	4.65835	4.66594	0.104075	0.0304977	0.55692	0.0267076	-0.0324371	0.0716025	0.0156002	0.00568763	0.00983582	NA	0.00677599	0.00359583	0.00694858	-0.778291	-1.44385	-1.0666	NA	-1.67154	-2.18856	-1.60395
Potra000087g00297	1.83147	1.8462	0.113462	NA	0.0470889	0.0217626	-0.050115	0.0716025	NA	NA	NA	NA	NA	NA	NA	NA	NA	NA	NA	NA	NA	NA
Potra000087g00298	3.98159	3.98718	0.245027	0.096546	0.19535	0.00411895	-0.0499165	0.0910919	0.0153857	0.0121225	0.004917	0.0141392	0.0185271	0.00475746	0.0153542	-0.802849	-1.39076	-1.42862	-0.449744	-0.215138	-2.10834	-0.735421
Potra000087g35746	0	0	0	NA	NA	0.0177133	-0.0331377	0.0687766	NA	NA	0.0211257	0.0200844	0.0141392	0.0058818	0.0188386	NA	NA	0.233456	-0.8954	-0.449744	-2.07338	-0.297963
Potra000088g00299	3.68152	3.71678	0.209996	0.0261678	0.200779	-0.0255456	-0.0875305	0.054761	0.0100348	0.0130005	0.0103455	0.0129806	NA	0.0058116	0.00711607	-1.51676	-1.20184	-1.38442	-1.23833	NA	-1.89491	-1.85852
Potra000088g00300	4.01796	4.00939	0.0905464	0	0.163543	-0.00426475	-0.0521284	0.0911996	0.00913756	0.003	0.00564411	NA	0.012497	0.00158096	0.00147187	-1.52667	-2.40735	-1.9812	NA	-1.75836	-2.80453	-2.30065
Potra000089g00301	4.90935	4.96486	0.185826	0.0635943	0.4787	0.0243476	-0.0374138	0.0819192	0.0139507	0.0134404	0.00566078	NA	0.026635	0.00399006	0.00709636	-1.11291	-1.46623	-1.6876	NA	-1.33628	-1.56107	-0.73326
Potra000089g00302	1.64341	1.5029	0.838904	0.0902167	0.845665	NA	NA	NA	NA	NA	NA	NA	NA	NA	NA	NA	NA	NA	NA	NA	NA	NA
Potra000089g33466	0.575157	0.585064	0.168533	4.91e-16	0.585847	NA	NA	NA	NA	NA	NA	0.0288837	0.0595899	0.0380406	NA	NA	NA	NA	-0.456787	0.355473	-0.755083	NA
Potra000089g33467	0	0	0	NA	NA	NA	NA	NA	NA	NA	NA	NA	NA	NA	NA	NA	NA	NA	NA	NA	NA	NA
Potra000091g00303	3.49298	3.45176	0.192943	0.0544841	0.287694	0.00464269	-0.0676938	0.100323	0.0135541	0.00728403	0.00260591	0.0166444	0.011865	0.00220259	0.00598659	-0.50131	-1.3926	-1.85426	0.100899	-0.38324	-2.27353	-1.8092
Potra000091g00304	3.77105	3.63611	0.314141	NA	0.0247793	-0.00640919	-0.0668671	0.0809586	0.00981397	NA	0.00498971	NA	0.0165077	0.00392199	0.00462182	-1.23458	NA	-1.86875	NA	-1.56079	-2.25027	-2.22809
Potra000092g00305	4.28254	4.3266	0.141844	0.0635882	0.081669	-0.0107545	-0.0551052	0.117431	NA	0.00996717	0.00584415	0.0154967	NA	0.00287181	0.0233061	NA	-1.11662	-0.865759	-1.04501	NA	-2.50639	-0.373516
Potra000092g00306	1.89617	1.87189	0.193574	0.0575194	0.248714	0.0130917	-0.028364	0.107771	0.0122312	0.00089964	0.0118878	0.00139571	0.00434124	0.00106346	0.0116345	-0.207903	-2.66311	0.053729	-2.57343	-1.69942	-2.98172	-1.05933
Potra000092g00307	0	0	0	NA	NA	-0.00590908	-0.0572459	0.0623587	0.00460578	0.0144462	0.0200732	0.0409304	0.00584987	0.000625071	0.010393	-1.03285	-0.695858	0.161252	0.328042	-1.7663	-2.66223	-0.918339
Potra000092g00308	0.469829	0.51851	0.115825	0.00842389	0.248995	0.0152288	-0.0486905	0.115766	0.0130388	0.00349749	0.00847821	0.00661482	0.0145244	0.00374383	0.013878	-1.01218	-2.22809	-0.217631	-1.92501	-0.292879	-2.22838	-1.13762
Potra000092g00309	3.97691	3.96004	0.0860252	0.0101398	0.300534	0.00689604	-0.0486905	0.110736	0.00731708	0.00357865	0.0162737	0.0122755	0.00836271	0.00305979	0.0128358	-1.94821	-2.15569	-0.365317	-1.41315	-1.45751	-2.16241	-0.86484
Potra000092g35066	0.560874	0.585345	0.107052	3.12e-16	0.222336	-0.00590908	-0.0572459	0.0623587	NA	NA	NA	NA	NA	NA	NA	NA	NA	NA	NA	NA	NA	NA
Potra000093g00310	0.0801649	0	0.0341308	0	0	NA	NA	NA	NA	NA	0.0117376	0.0186314	NA	0.0141941	NA	NA	NA	-1.64073	-0.979276	NA	-1.04304	NA
Potra000093g00311	4.0795	4.0158	0.233105	0	0.307822	-0.00263081	-0.0584342	0.0671809	0.0101492	0.000856057	0.00694939	NA	0.010569	0.00225011	0.00728311	-1.0452	-1.63423	-1.49621	NA	-1.73889	-2.15555	-1.04034
Potra000093g00312	4.2065	4.21695	0.0702396	0	0.479214	-0.00403006	-0.0584342	0.0698512	0.015357	0.00811047	0.0108288	0.00659897	0.0263039	0.00248522	0.0124951	0.507641	-1.44347	-0.500683	-1.91732	0.041292	-2.18168	-0.432973
Potra000093g00313	4.15109	4.19196	0.119127	0.0199251	0.201115	0.0106044	-0.0401466	0.0782485	0.00631667	NA	0.00413998	0.0254052	0.00764008	0.00570763	NA	-1.79566	NA	-1.51324	0.328918	-1.24004	-1.09999	NA
Potra000093g00314	4.82081	4.83758	0.0323113	0.0215544	0.351387	0.0118033	-0.0441671	0.0963663	NA	0.00372302	0.0096822	0.00804001	0.00215295	0.00127595	0.0114509	NA	-2.33583	-1.54158	-1.54436	-2.1827	-2.73905	-0.848109
Potra000093g00315	0.0263941	0	0.0117431	0.172196	0.153666	0.00398581	-0.0484455	0.0772099	0.0158573	0.0137483	0.0205645	0.00215295	0.00422488	0.00286725	0.0103332	-0.836366	-1.44912	-0.970395	-2.1827	-2.31359	-2.71816	-1.77343
Potra000093g33522	0.0354689	0	0.0146356	0.240866	0.0102283	-0.00116627	-0.0305674	0.0693258	NA	NA	NA	0.0169961	0.0147753	0.0215724	NA	NA	NA	NA	-0.686171	-0.405279	0.112988	NA
Potra000093g33523	0	0	0	NA	NA	-0.0145153	-0.0564636	0.0772099	NA	NA	NA	NA	0.0309537	0.0139786	0.0101115	NA	NA	NA	NA	-0.606972	-1.0009	-0.390992
Potra000094g00316	0.00170775	0	0.000638691	NA	0	NA	NA	NA	NA	NA	0.00994248	0.00854159	0.0123743	0.0157064	0.017253	NA	NA	-2.19155	-2.11642	-1.8539	-1.42797	-0.750414
Potra000094g00317	0.00171733	0	0.00064588	NA	0	0.0182397	-0.0560581	0.0729474	NA	NA	0.00815456	0.017067	0.00450859	0.00514089	NA	NA	NA	-1.56978	-0.845601	-2.19031	-1.97141	NA
Potra000095g00318	3.02043	3.1191	0.402608	0	0.729992	-0.00861837	-0.0711642	0.0733857	NA	0.0154305	0.0175653	0.0349145	0.0152599	0.00645957	0.0179216	NA	-0.499362	-0.333618	-0.187376	-1.01957	-1.65941	-1.01195
Potra000095g00319	1.7253	1.73126	0.0777218	0	0.129278	-0.00315454	-0.056962	0.052548	0.014335	0.00551987	0.00481355	0.0226679	0.0274818	0.000688477	0.00472319	-0.641294	-1.53294	-1.93761	-1.15164	-0.784026	-2.89122	-1.77914
Potra000095g00320	0	0	0	NA	NA	0.0019661	-0.0633782	0.052548	0.0120467	0.0145912	0.0202592	0.0300096	0.00842357	0.00666788	0.0240464	-0.797198	-0.913915	-0.593895	-0.65274	-1.26058	-1.60974	0.094378
Potra000095g33850	0.429454	0.481649	0.0814128	NA	0	-0.00221112	-0.0523754	0.052548	NA	NA	NA	NA	NA	NA	NA	NA	NA	NA	NA	NA	NA	NA
Potra000095g35394	0.439264	0.464785	0.0971485	0	0.221773	0.0019661	-0.0633782	0.052548	NA	NA	NA	NA	NA	NA	NA	NA	NA	NA	NA	NA	NA	NA
Potra000096g00321	5.02377	5.03896	0.163412	0	0.361488	-0.0171323	-0.0679292	0.101522	0.00799458	0.00784517	0.00832767	0.011568	0.0266112	0.0041886	0.00962179	-1.80193	-1.78837	-1.36337	-1.73076	-0.495776	-2.25863	-1.35733
Potra000097g00322	4.20999	4.21938	0.0318284	0	0.169253	0.0171124	-0.0401087	0.0688386	0.00519776	0.0146213	0.00386934	NA	0.0224601	0.00452179	0.00711581	-1.97421	-1.14242	-2.05277	NA	-1.02103	-1.67712	-1.22199
Potra000097g00323	6.43323	6.40978	0.543048	0.125261	0.309478	0.00903506	-0.0361481	0.135476	0.0129528	0.0136218	0.0196145	0.0548444	NA	0.0030986	NA	-0.816248	-0.573338	0.040359	0.816983	NA	-1.84637	NA
Potra000097g00324	3.80521	3.80395	0.155712	0	0.399696	0.0125489	-0.0578041	0.0844046	0.013923	0.00533247	0.0180633	0.0132929	0.0150142	0.00429719	0.0362372	-1.11195	0.145371	-0.422003	-0.130525	-0.804903	-1.93765	1.06462
Potra000098g00325	5.42483	5.42711	0.0594857	0.0305714	0.25219	0.0208055	-0.0541502	0.0945306	0.0103107	0.005437	0.00495587	0.0124387	0.00649548	0.00202849	0.00576011	-1.31292	-2.07774	-1.87286	-1.68421	-2.17561	-2.67943	-1.60704
Potra000099g00326	3.47057	3.33298	0.407702	0.0692224	0.760241	0.00354251	-0.0310199	0.0543742	NA	0.00500869	NA	0.0356447	0.015389	0.00385726	0.0130974	NA	-1.95806	NA	-0.363955	-1.42021	-1.97686	-0.963236
Potra000099g00327	0.0595366	0	0.0261982	0	0.0163942	0.00844894	-0.0280399	0.093421	0.00555977	0.00326755	0.00624834	0.00767134	NA	0.00294321	0.00944512	-1.73687	-1.61378	-1.39106	-1.54562	NA	-2.67534	-1.79077
Potra000099g00328	0.182879	0	0.078902	0.080232	0.329947	0.00844894	-0.0280399	0.093421	NA	NA	NA	NA	NA	NA	NA	NA	NA	NA	NA	NA	NA	NA
Potra000099g00329	5.50874	5.4997	0.212763	0	0.262417	0.000828768	-0.0400655	0.0586793	0.00284515	0.00317506	0.00413552	0.0118586	0.00595038	0.0010649	0.00866728	-2.31952	-1.42965	-2.10477	-1.29018	-1.89995	-2.89357	-1.39542
Potra000099g00330	1.78503	1.73919	0.138192	0.0468052	0.370618	-0.000840537	-0.0386907	0.0921778	0.00981327	0.00728724	NA	NA	0.0178745	0.00141399	0.00484509	-1.7832	-2.36795	NA	NA	-0.742645	-2.56756	-2.08295
Potra000100g00331	3.90014	3.87802	0.0603861	0	0.240552	-0.0078625	-0.0475484	0.0594898	0.0210752	0.00883575	0.00785542	0.0157965	0.00919955	0.00295066	0.00470806	-0.088898	-1.3817	-1.21014	-0.933909	-1.84381	-2.07332	-1.45187
Potra000100g00332	5.52978	5.4763	0.0961369	0	0.129279	-0.00741639	-0.0402747	0.0238186	0.00990595	0.0496188	0.0172016	0.0220599	0.00924843	0.00583494	0.0201323	-1.17773	0.517515	-0.075032	-1.30425	-1.97366	-1.5926	0.782135
Potra000100g00333	2.90539	2.90766	0.0995153	0	0.458659	-0.0148021	-0.0441669	0.0245375	0.0213401	0.0150085	0.012822	0.0111034	0.0349533	0.00463519	0.0143888	-0.732594	-0.393667	-0.883887	-0.408886	-0.166604	-1.81865	0.268688
Potra000101g00334	0.638069	0.639207	0.202447	0.0106369	0.560656	-0.0230274	-0.0456899	-0.00630099	NA	0.021005	0.0246704	0.0517013	0.027105	NA	NA	NA	-0.758157	-1.01216	1.00675	0.054115	NA	NA
Potra000101g00335	4.50648	4.52716	0.154486	5.92e-17	0.616938	-0.00559529	-0.0517833	0.0670426	0.0125816	0.0176694	0.0091665	NA	0.0288685	0.00195113	0.00554053	-0.827539	-1.38373	-1.28437	NA	-0.753896	-2.56294	-1.53882
Potra000101g00336	0	0	0	NA	NA	-0.00389879	-0.0767777	0.0805709	0.0407557	0.0154084	NA	0.0188775	0.0198002	0.0388386	NA	0.338409	-0.907187	NA	-0.736707	-0.885792	-0.417403	NA
Potra000101g00337	4.14607	4.13273	0.100244	0.0557223	0.252128	-0.00629405	-0.0500731	0.0619398	0.0139059	0.0185596	0.013363	0.0217794	0.0321736	0.0100458	0.0140737	-0.214209	-0.409496	-0.504528	-0.586117	0.742973	-0.625864	0.05648
Potra000101g00338	4.03771	4.02117	0.479002	0.170713	0.16687	-0.00233099	-0.0618803	0.0447874	0.00319147	0.0126221	0.0112572	0.0277378	0.00830243	0.00284104	0.00900961	-2.49628	-0.656275	-0.619104	-0.280624	-1.49139	-2.10069	-1.03449
Potra000101g00339	0.698445	0.669838	0.280901	4.31e-17	0.727282	-0.0116719	-0.0759134	0.0681013	0.0193077	0.0100384	NA	0.00975115	NA	0.0087335	0.0118639	-0.335478	-1.93921	NA	-1.61708	NA	-1.63964	-1.20736
Potra000101g00340	4.60744	4.59722	0.528635	1.65e-18	0.569549	-0.0161512	-0.068019	0.0467864	0.0117036	0.0188534	0.0184117	0.026342	0.0158283	0.00249156	0.0113147	-0.643772	-0.959403	-0.63577	-0.35917	-0.429863	-2.41483	-0.974692
Potra000101g00341	6.37351	6.38433	0.139828	0	0.141499	-0.00978267	-0.0482018	0.0523672	0.0108698	0.0050163	0.00694796	0.00894292	0.026342	0.00112774	0.00361711	-1.42454	-1.9395	-1.57695	-1.66256	-0.35917	-2.69498	-1.82417
Potra000102g00342	4.00701	3.96789	0.155195	0.138865	0.202581	-0.00386579	-0.0387888	0.126989	0.013682	0.0136718	0.010034	0.018525	0.0142339	0.00324661	0.0101465	-0.877613	-0.940706	-0.585911	-0.993725	-1.5442	-1.86893	0.090136
Potra000102g00343	6.29372	6.31032	0.0548366	2.98e-15	0.385697	0.0138829	-0.0425363	0.0442993	0.0114948	0.0317365	0.0058371	0.0142509	NA	0.00376186	0.00914791	-1.25245	-0.24232	-1.9043	-1.49564	NA	-2.16739	-1.45564
Potra000102g00344	3.8396	3.86842	0.147237	0	0.452295	-0.0037673	-0.056652	0.075876	0.0324651	0.0157795	0.0145355	0.0211952	0.0226997	0.00315537	0.0156907	1.1484	-0.132117	-0.300059	-0.500517	-0.3718	-2.29138	-0.225462
Potra000102g00345	0.929548	0.959942	0.070158	0.0822092	0.00290868	-0.00604288	-0.0599092	0.0423872	0.00495773	0.015467	NA	0.00565227	0.0184601	0.00111422	0.0272337	-1.53315	-0.62291	NA	-1.95396	-0.384493	-2.76717	-0.733856
Potra000102g00346	0.508804	0.54419	0.118337	0	0.428283	-0.00390371	-0.0618048	0.0637362	0.00263305	0.00228152	0.0139636	0.0200459	0.0357157	0.00137642	0.00552192	-1.93155	-1.51737	-0.839834	-0.574043	-0.057617	-2.2308	-1.73721
Potra000102g00347	4.60726	4.56843	0.208511	0.168245	0.0665396	-0.00533942	-0.0411877	0.0741661	0.010117	0.00658661	0.012948	0.00756802	NA	0.00490978	0.0185539	-1.36448	-1.4445	-0.434845	-1.74765	NA	-1.73177	0.099623
Potra000102g00348	3.28677	3.26413	0.168084	0.0843651	0.542251	-0.00833288	-0.057213	0.0475862	0.01452	0.0109922	0.00873727	0.0232394	0.0131225	0.00329799	0.0165297	-0.751801	-1.34474	-1.99663	-0.614569	-1.08609	-1.99495	-0.172639
Potra000103g00349	2.26582	2.23759	0.209229	0.0790902	0.363552	0.0022617	-0.0579813	0.0893033	0.0110452	0.0119598	0.0138656	0.0195281	0.023011	0.00214805	0.0132713	-0.987682	-0.93791	-0.883259	-0.220827	-0.853088	-2.77617	-1.28883
Potra000103g00350	0	0	0	NA	NA	0.00258634	-0.0285912	0.0487912	NA	NA	NA	0.0200624	0.00992729	0.00732691	NA	NA	NA	NA	-1.04548	-1.26181	-1.34282	NA
Potra000104g00351	5.7331	5.75945	0.227166	0.422919	0.124397	0.00213551	-0.0514044	0.0521438	0.0142159	0.0101858	0.00592687	0.0107114	NA	0.00722233	0.015509	-0.793974	-1.12021	-1.51871	-1.62625	NA	-1.17728	-0.560508
Potra000104g00352	6.12013	6.13663	0.113012	0.0954942	0.195842	-0.0155172	-0.0457557	0.0232233	0.00618832	NA	0.0102804	0.00429249	0.0155443	0.000787532	0.00311135	-0.832296	NA	-0.614788	-2.42724	0.097092	-2.79891	-1.66093
Potra000104g00353	4.97424	4.98275	0.0583819	0	0.445492	0.0146266	-0.0396062	0.107394	0.0140292	0.0057062	0.00489336	0.011204	0.0215113	0.00127728	0.00178788	-0.924359	-1.7432	-1.77819	-1.37555	-1.23576	-2.78818	-2.02835
Potra000105g00354	5.29967	5.3054	0.0897373	0	0.226625	0.00182462	-0.0499505	0.112665	0.0114999	0.00193782	0.00979524	0.00581372	0.0204484	NA	NA	-1.92644	-0.827853	-1.7298	-2.02875	-1.08961	NA	NA
Potra000105g00355	0.169575	0	0.0656992	0.0461954	0.137971	0.00242425	-0.0493758	0.112665	NA	0.016139	0.0118948	0.0157869	0.0132555	0.00399756	0.00902873	NA	-1.64527	-1.87602	-1.53766	-1.27357	-2.25416	-1.65564
Potra000105g00356	3.32641	3.33167	0.211984	0.0109089	0.65956	-0.00572746	-0.0666311	0.13497	NA	0.0142886	0.0268674	0.0205423	0.0144275	0.0184859	NA	NA	-1.05725	-0.452709	-1.17517	-1.30913	-1.07992	NA
Potra000105g00357	2.27479	2.28199	0.123881	0	0.506851	0.00608035	-0.0660483	0.10613	0.0189244	NA	0.0184154	0.0133397	0.0227775	0.000606334	0.0347139	-1.1867	NA	-0.293436	-1.39052	-0.804082	-2.55377	0.561876
Potra000105g00358	5.87771	5.84731	0.0981788	0.00278383	0.201108	0.0109006	-0.0660483	0.159866	0.0119886	0.0185588	0.0132387	0.0227775	0.0243382	0.0013277	0.0157985	-0.940207	-1.38662	-1.04405	-0.804082	-0.704918	-2.42593	-0.612124
Potra000105g00359	0.0816551	0	0.0348518	0.0461435	0.268864	-0.0111448	-0.0577752	0.159866	NA	NA	0.0257041	0.0246644	0.023873	0.0227629	0.0286675	NA	NA	-0.246769	-0.961214	-0.032654	-0.271677	0.305482
Potra000105g30469	0.00215352	0	0.00101564	NA	0	-0.0264255	-0.050137	0.0243541	NA	NA	NA	0.0235352	0.0182051	0.0264929	NA	NA	NA	NA	-0.072461	-0.894125	-0.612012	NA
Potra000105g30470	0.0716125	0	0.0390134	0.00264516	0.16823	0.00916105	-0.0662886	0.113661	NA	NA	NA	0.0198229	0.0201503	0.0104508	NA	NA	NA	NA	-0.753996	-1.19945	-0.54814	NA
Potra000105g33825	0	0	0	NA	NA	0.00216942	-0.0499505	0.0576395	NA	NA	NA	NA	NA	NA	NA	NA	NA	NA	NA	NA	NA	NA
Potra000106g00360	6.60884	6.63932	0.124141	0.12861	0.373108	-0.00243331	-0.0511169	0.0526745	NA	NA	0.0174207	0.00151466	0.0217662	0.00353589	0.0115409	NA	NA	0.298735	-2.14012	-0.209034	-2.38991	-0.736643
Potra000106g00361	1.56436	1.56139	0.0989478	0.01401	0.314163	0.0100272	-0.0470883	0.0992716	0.0171768	NA	0.0138422	0.0216211	0.0123745	0.00393884	0.0126551	0.394194	NA	-1.17998	-0.20152	-0.912198	-2.40589	-1.13652
Potra000106g00362	1.08578	1.09327	0.108054	6.44e-18	0.272307	0.00827735	-0.0636367	0.188806	0.0189018	0.0134955	0.00970292	0.0183219	0.0285773	0.00340036	0.0120708	-0.481472	-1.22906	-1.1878	-1.33003	-0.74223	-2.30422	-1.10561
Potra000106g00363	0.680378	0.705842	0.0994805	0.0271815	0.151796	0.0368845	-0.0739157	0.154301	0.0112579	0.0116014	NA	0.0145564	0.0156561	0.00648968	0.0120472	-1.65129	-0.992204	NA	-1.34053	-0.904506	-2.38276	-1.57186
Potra000107g00364	6.91345	6.89459	0.0877826	0.22922	0.257366	0.0104503	-0.0356792	0.0888986	0.00535498	0.00860416	0.00589839	0.0573413	0.0100103	0.00524556	0.00932364	-1.82794	-2.10095	-2.25633	-0.156337	-1.17728	-2.2055	-1.54346
Potra000107g00365	3.77731	3.7816	0.329014	0.0215204	0.172022	-0.00278208	-0.0539365	0.098595	0.00756871	0.00885241	0.00845744	0.0213657	0.00566248	0.00352574	0.00538522	-0.871974	-2.08273	-1.39631	-0.948753	-2.0005	-2.32357	-1.91214
Potra000108g00366	0.0638671	0	0.0279191	NA	0.00372498	0.0106257	-0.0410376	0.066495	0.0158394	NA	0.00963776	0.0202951	0.0112703	0.0164845	0.0159765	-1.52231	NA	-1.91382	-1.33103	-1.87725	-1.11516	-0.96407
Potra000109g00367	5.95633	5.95088	0.0431182	3.26e-16	0.414062	-0.0186082	-0.047967	0.155164	0.00894482	NA	0.0113721	0.030522	0.0418967	0.00487775	0.0149565	-1.99301	NA	-0.984325	-0.710918	0.139907	-2.00252	-0.675471
Potra000111g30594	0.701957	0.71416	0.0993975	0.181746	0.118717	0.021199	0.0149494	0.0249048	NA	NA	NA	0.00304781	0.00171931	0.00310761	NA	NA	NA	NA	-2.15729	-2.49708	-1.26268	NA
Potra000112g00368	4.87652	4.89084	0.0306355	0.19148	0.0948177	0.0112798	-0.0518648	0.134867	0.0161653	0.00594813	0.00557226	0.00726927	0.0405467	0.00208311	0.00537843	-0.83886	-1.79025	-1.53796	-1.98936	0.822426	-2.37502	-1.72584
Potra000112g00369	1.23794	1.23301	0.0817582	0	0.193388	0.0125227	-0.0486555	0.0814259	0.00662571	0.00218262	0.012258	0.0183682	0.0106024	0.00655685	NA	-1.40385	-2.36954	-0.922258	-0.567508	-1.19784	-1.60662	NA
Potra000112g00370	0.00984761	0	0.0034623	NA	0	-0.0116986	-0.0679996	0.0914502	NA	0.0216943	NA	0.0106024	0.0303745	0.00243332	0.0100708	NA	-0.884449	NA	-1.19784	0.768935	-2.21656	-1.19154
Potra000112g30612	0.00879123	0	0.00334456	NA	0	NA	NA	NA	NA	NA	NA	0.0128033	0.0300518	0.0102441	NA	NA	NA	NA	-1.80096	0.037637	-1.54969	NA
Potra000112g30613	0.00169037	0	0.000625758	0.155315	0.177833	NA	NA	NA	NA	NA	NA	0.0198302	0.0157023	0.0183369	NA	NA	NA	NA	-1.20366	-1.88714	-1.26495	NA
Potra000112g30614	0.0024896	0	0.00135739	NA	0	NA	NA	NA	NA	NA	NA	0.0250681	0.0198302	0.0230601	NA	NA	NA	NA	-1.2479	-1.20366	-1.59494	NA
Potra000113g00371	4.61768	4.55656	0.24917	0.00667092	0.259205	-0.0194153	-0.0433844	0.0484782	0.00244678	0.00376227	0.00227147	0.0105952	NA	0.00136058	0.00141881	-2.43271	-2.66594	-2.55877	-1.66912	NA	-2.80461	-2.36096
Potra000113g00372	3.6737	3.57606	0.308874	NA	0.016137	-0.00412268	-0.0370452	0.0816843	0.00294974	0.0015129	0.00167494	0.00440376	0.0099046	0.000944822	0.00188671	-2.46565	-2.22059	-2.64741	-1.92631	-1.48755	-2.95331	-2.53916
Potra000113g00373	0.445962	0.477341	0.120366	0.124318	0.229719	-0.00402595	-0.0550076	0.0893486	0.00965297	0.00496007	0.0129164	0.0137831	0.0064306	0.00304552	0.012077	-0.639609	-1.50666	-0.555114	-0.542532	-1.63313	-2.04839	-0.854899
Potra000114g00374	0.00240238	0	0.00126394	1.16e-12	0.177833	0.000598523	-0.060298	0.0492654	NA	NA	0.0162003	0.00959788	0.0168085	0.00579129	0.0117678	NA	NA	-0.394285	-1.36408	-1.13476	-1.69522	-0.638538
Potra000114g00375	1.32276	1.15869	0.684355	0.0365068	0.737797	0.0102216	-0.0259347	0.0648325	NA	NA	NA	0.011598	0.0166801	0.0145231	0.0210125	NA	NA	NA	-1.31224	-1.45178	-1.01256	0.448192
Potra000115g00376	6.00352	6.00712	0.214166	0	0.347541	-0.020219	-0.066544	0.0111524	0.000576745	0.00173312	0.00119652	0.00500851	0.0016333	0.0011378	0.0010713	-2.15682	-2.36746	-2.64909	-2.12737	-2.50887	-2.65998	-2.14397
Potra000116g00377	0.915539	0.933607	0.167888	0	0.422243	-0.00995367	-0.0568069	0.0410827	NA	0.00635139	NA	0.0205755	0.0144297	0.00986671	0.0204234	NA	-2.02289	NA	-0.614903	-0.982003	-1.28242	0.810789
Potra000116g00378	2.22903	2.22356	0.212752	0	0.58919	-0.00834202	-0.0525759	0.0330672	0.00894404	NA	0.0104893	0.0111685	0.0247484	0.00182301	NA	-1.4002	NA	-0.836096	-1.15918	0.285352	-1.40727	NA
Potra000116g00379	6.31291	6.28257	0.157916	2.33e-14	0.201278	-0.0100893	-0.0398802	0.0573288	0.00872319	0.01183	0.004084	0.0143374	NA	0.00112325	0.00393608	-1.51576	-1.11803	-1.89164	0.062229	NA	-2.62591	-1.63404
Potra000116g00380	0.0909541	0	0.0379273	NA	0	-0.00187694	-0.0308565	0.0601871	NA	0.0163302	0.0135264	NA	0.0157234	0.00158088	0.0192278	NA	0.330768	-0.100717	NA	-1.20208	-2.36861	-0.662427
Potra000116g00381	4.36543	4.33004	0.198358	0.127167	0.189565	-0.0104529	-0.0604191	0.0560096	0.0175834	0.00930741	0.0180639	0.010497	0.0136529	0.00121542	NA	0.41453	-0.789275	-0.268674	-0.664957	-1.38823	-2.23827	NA
Potra000117g00382	7.25579	7.24149	0.361542	0.176687	0.154108	-0.0130224	-0.0493303	0.0541058	0.00652313	0.00720784	0.00834958	0.0121161	0.021443	0.0012336	NA	-1.68934	-2.01766	-1.25446	-1.80316	-1.03589	-2.4429	NA
Potra000117g00383	3.22782	3.26525	0.136825	0.041501	0.420915	-0.0280619	-0.0662083	0.0673855	NA	0.0046024	0.0117923	0.030558	NA	0.00425618	0.00626708	NA	-2.21262	-1.6949	-0.73119	NA	-2.2915	-1.53308
Potra000118g00384	3.70052	3.64496	0.642547	0.0127042	0.740703	-0.00383806	-0.0323237	0.0471665	NA	0.0194976	0.0241202	0.0472457	NA	0.0185855	0.0175735	NA	-1.61894	-1.33109	-0.951692	NA	-1.89938	-1.34096
Potra000118g00385	1.32972	1.38132	0.564039	0	0.769465	NA	NA	NA	NA	NA	0.0250545	NA	0.0463178	NA	NA	NA	NA	-1.49246	NA	-0.794323	NA	NA
Potra000118g00386	0.00163594	0	0.000586111	0	0.177833	0.0602601	0.0546134	0.0659067	NA	NA	NA	0.0215974	0.0215974	NA	NA	NA	NA	NA	-1.22821	-1.22821	NA	NA
Potra000118g34324	0.0630004	0	0.0306286	0	0.503187	NA	NA	NA	NA	NA	NA	0.0347025	0.031621	0.0163957	NA	NA	NA	NA	-0.752652	-1.28324	-1.34087	NA
Potra000118g34468	0.129401	0	0.0524302	0	0.355342	-0.00847484	-0.0323237	0.0298225	NA	NA	NA	NA	NA	NA	NA	NA	NA	NA	NA	NA	NA	NA
Potra000119g00387	6.1288	6.1517	0.162596	0.180131	0.121775	0.00187728	-0.0643353	0.0731363	0.000525775	0.00740201	0.00727165	0.0253625	NA	0.00174291	0.00695351	-2.56707	-1.3838	-1.60878	-0.337449	NA	-2.71112	-1.54867
Potra000119g00388	6.16587	6.22126	0.220906	0.0459713	0.355736	0.00673467	-0.0443506	0.0406899	0.0110423	0.00228835	0.00364866	0.0172792	0.0112415	0.000710584	0.00220588	-0.530273	-2.51335	-2.12825	-1.32944	-0.911918	-2.84532	-2.11213
Potra000119g00389	0.481473	0.398157	0.23677	3.77e-16	0.649036	0.0299829	-0.0253497	0.0969796	0.014451	NA	0.0095981	0.0205985	0.010157	0.00599264	0.0036447	-0.584999	NA	-0.460576	-0.77516	-1.62947	-0.666677	-1.57151
Potra000119g00390	0	0	0	NA	NA	0.0103045	-0.03912	0.0682997	NA	NA	0.00962288	0.0195296	0.0120521	0.0161893	NA	NA	NA	-1.57188	-0.487854	-1.69291	0.142623	NA
Potra000119g00391	1.58741	1.53661	0.336558	0.0535153	0.387459	0.00317419	-0.0419046	0.0486512	0.0036981	0.0029032	0.000294778	0.0195726	0.0119974	0.00691539	0.00541788	-2.34438	-2.14915	-1.44915	-1.01685	-1.12821	-1.41374	-1.46308
Potra000119g30643	0	0	0	NA	NA	0.024752	0.00956182	0.0681013	NA	NA	NA	0.0118042	0.00410619	0.00111337	NA	NA	NA	NA	-1.2678	-1.99326	-1.92831	NA
Potra000119g30644	6.2939	6.25235	0.15329	0	0.236375	-0.00482573	-0.0334532	0.0524292	NA	NA	NA	0.00648011	NA	0.00151952	0.00311605	NA	NA	NA	-2.31639	NA	-2.6462	-1.98873
Potra000120g00392	5.69572	5.68077	0.112602	0.404646	0.104096	-0.00474345	-0.0437215	0.0492356	0.00316584	0.0108772	0.00671238	0.0235032	0.017609	0.0017082	0.00493594	-2.38284	-1.42406	-1.15704	-0.537994	-0.889763	-2.70413	-2.00928
Potra000120g00393	0.824739	0.805177	0.117268	0.0657617	0.201466	0.00884919	-0.0428003	0.0881763	0.00799837	0.004214	0.00631732	0.0150034	0.0145224	0.00204349	0.00582142	-0.933171	-1.98301	-1.21457	-0.610091	-1.17455	-2.47417	-0.004832
Potra000120g00394	6.05253	6.10268	0.0800718	0	0.140707	-0.0107941	-0.0542345	0.0399121	0.00578415	0.0197384	0.00913173	0.0434776	0.0138048	0.00118545	0.0106844	-1.74667	-0.218749	-0.819305	0.396225	-0.052167	-2.76557	-0.900991
Potra000120g00395	0.347371	0.363048	0.12263	0	0.344125	-0.00735736	-0.0522949	0.0730898	0.018323	0.00805844	0.0117205	0.0177374	NA	0.0018073	0.0216092	-0.832615	-1.11069	-1.18819	-0.37026	NA	-2.73838	0.620126
Potra000121g00396	3.60307	3.51555	0.343227	0.0347943	0.138894	0.00953768	-0.0342209	0.0752697	NA	NA	0.000577042	0.00169969	NA	0.000671271	NA	NA	NA	-1.94565	-2.33805	NA	-2.13297	NA
Potra000121g00397	0.787661	0.668963	0.473846	0	0.554234	0.00570082	-0.0342201	0.0515767	0.00574128	0.0139746	0.0065672	0.0235955	0.00537947	0.00686713	0.0105776	-1.53695	-0.591976	-2.17934	-0.241158	-1.95649	-1.87922	-0.563342
Potra000122g00398	5.58841	5.58231	0.0258818	0	0.132074	0.00375171	-0.0321046	0.056865	0.00478099	0.00725436	0.00460053	0.00971657	0.0146031	0.000953167	0.00739284	-2.00349	-1.93315	-1.83609	-1.79621	-1.29248	-2.87998	-1.33881
Potra000123g00399	3.19632	3.192	0.154078	0.0374543	0.496805	-0.0255215	-0.0642262	0.0521097	NA	NA	0.00175902	0.0179934	0.0103501	0.00275132	0.0212961	NA	NA	-2.29842	-1.63691	-1.14017	-2.68495	-1.38049
Potra000123g00400	6.26703	6.3061	0.511259	0	0.690631	0.0336359	-0.0471814	0.134649	NA	0.0108967	NA	0.0173582	0.0354362	NA	NA	NA	-2.20361	NA	-1.09528	-0.613395	NA	NA
Potra000124g00401	2.85943	2.87531	0.0644554	0	0.325781	0.054041	-0.0640543	0.147521	NA	NA	0.0102358	0.0259544	0.0116409	0.00849939	0.0125897	NA	NA	-1.15058	-0.668943	-1.2922	-1.48896	-1.40081
Potra000124g00402	3.37076	3.33776	0.187934	0.281072	0.261581	-0.00793278	-0.0577756	0.118454	0.00478963	0.00732541	NA	0.0228461	0.0082981	0.00273224	0.0127845	-0.71565	-2.00633	NA	-0.920154	-1.50501	-2.65321	-1.45424
Potra000125g00403	6.09416	6.092	0.0490959	0.106869	0.315203	0.00343304	-0.0412885	0.0687433	0.00537152	0.00671624	0.00824525	NA	NA	0.00160558	0.0155441	-2.33952	-1.57638	-1.4362	NA	NA	-2.82859	-0.944039
Potra000125g00404	3.71419	3.75839	0.265349	0	0.871045	-0.0165528	-0.0527469	0.0377164	0.0165876	0.00910754	0.00865691	NA	0.0250474	0.00487232	0.0165884	-0.192035	-1.28242	-1.13126	NA	0.936334	-1.62226	-0.611315
Potra000125g00405	5.81111	5.78562	0.133751	3.2e-16	0.267177	-0.00822722	-0.0629044	0.0733634	0.0136858	0.00694675	0.00744877	0.0250474	0.0182996	0.00216422	0.00593201	-0.799164	-1.39866	-1.60807	0.936334	-0.673993	-2.26294	-1.48251
Potra000125g00406	3.77131	3.70974	0.148894	0	0.57115	-0.00249904	-0.0479583	0.0602118	0.0162223	0.014759	0.0131888	0.0330874	0.00902908	0.00340113	0.00854983	-0.357511	-0.56443	-1.13712	0.720517	-0.951824	-2.29641	-0.480305
Potra000125g00407	2.0269	2.04886	0.145039	0	0.432664	-0.000195327	-0.0540359	0.0563952	0.0241218	0.0041114	0.00923858	0.0106578	0.00991776	0.0071291	0.00524198	0.341962	-2.01788	-0.520541	-0.84828	-0.983662	-1.48347	-1.23883
Potra000125g00408	5.12127	5.03906	0.393415	1.01e-16	0.277472	-0.00694136	-0.0592083	0.0513194	0.0100479	NA	0.0036195	0.011701	0.0106578	0.000990848	0.00520027	-1.01814	NA	-2.21091	-1.13891	-0.84828	-2.93659	-1.87727
Potra000125g00409	0.156631	0	0.0631936	0	0.150888	-0.013007	-0.0546326	0.0667147	0.00839804	0.0114692	0.0321526	0.00617928	0.0182262	0.0220578	0.017063	-1.44622	-1.05387	-0.057214	-1.69824	-0.654082	-0.01725	0.851832
Potra000125g00410	4.04452	4.02837	0.0958855	0.0221792	0.194592	0.0033371	-0.0448079	0.0977236	0.00452602	0.00955813	0.00948971	0.0120348	0.00617928	0.00350532	0.00764763	-1.39967	0.19992	-0.716373	-1.52053	-1.69824	-1.58878	-0.5271
Potra000125g00411	2.62589	2.65345	0.0705603	0.0890784	0.212457	-0.00365811	-0.0394365	0.0664292	0.0111883	0.00974468	0.00877772	0.00973736	0.018634	0.0027632	0.00183314	-1.56362	-1.44502	-1.28514	-2.00975	-0.927936	-2.49399	-2.12893
Potra000126g00412	1.16533	0.962869	1.35069	0	0.910577	-0.00523432	-0.039075	0.0486458	0.0110352	0.0451823	0.0403889	0.00702086	0.0141207	0.0458154	0.0443615	-1.86961	-0.388125	-0.199533	-2.20031	-1.74474	-0.305714	-0.443506
Potra000126g00413	0.840619	0	3.0893	0.0428265	0.980911	0.0205102	-0.00892835	0.0418769	0.0274066	NA	0.0350293	0.0657266	0.0223864	0.0488321	NA	-0.766217	NA	-0.190717	0.223344	-0.894137	0.0481	NA
Potra000127g00414	6.43412	6.5033	0.307982	0.506794	0.118663	-0.00281696	-0.0539883	0.0357292	0.0122216	0.00797278	0.00633952	NA	0.00965138	0.0015814	0.000993812	-0.386827	-2.07344	-1.40504	NA	-1.63189	-2.60931	-2.21299
Potra000127g00415	5.87342	5.84832	0.287579	0.0848577	0.244111	-0.0135359	-0.0496755	0.0241254	0.0147919	0.00925675	0.00436235	0.0188424	0.0150134	0.000696563	0.00616602	-1.12044	-1.29563	-2.04033	-0.979465	-1.54749	-2.60308	-1.53847
Potra000127g00416	5.36743	5.41692	0.304813	0.313615	0.174475	-0.0062958	-0.0413083	0.019477	NA	NA	NA	0.00407175	NA	0.000998713	0.00990658	NA	NA	NA	-2.49369	NA	-2.67552	-1.70163
Potra000127g00417	0.00243704	0	0.00130068	NA	0	0.010317	-0.0299137	0.0586527	NA	NA	0.0223603	0.0341671	0.0200171	0.00882608	NA	NA	NA	-1.3627	-1.40811	-1.23144	-2.25585	NA
Potra000128g00418	5.16193	5.17575	0.0567847	0	0.371586	0.0153815	-0.0257623	0.0719994	0.00498701	0.00332229	0.00403839	0.015366	0.0115162	0.00092148	0.00339652	-1.63022	-2.27687	-2.07468	-0.974591	-1.64463	-2.92693	-1.93799
Potra000128g00419	2.84888	2.84715	0.111186	0	0.413061	-0.00335812	-0.0528971	0.0665059	0.0100921	0.00518404	0.0127618	0.00531904	0.0194817	0.000686955	0.00396713	0.066351	-1.74131	-0.184424	-1.76905	-0.651969	-2.77442	-1.09969
Potra000128g00420	4.91809	4.93169	0.104119	0	0.205182	-0.0232616	-0.0527641	0.019768	0.0133334	0.00643406	NA	0.0209239	0.0105564	0.00960513	NA	-0.974819	-1.63511	NA	-1.23559	-1.50758	-1.36817	NA
Potra000128g00421	2.77113	2.69757	0.495282	0.0112346	0.394534	0.00399426	-0.0375744	0.0866688	0.0228842	NA	0.00900818	0.0093339	NA	0.00202723	0.0066092	-1.27237	NA	-1.16857	-2.23344	NA	-2.65921	-1.62362
Potra000128g34761	0.00401812	0	0.00182105	NA	0	NA	NA	NA	NA	NA	0.00339857	NA	0.0342578	0.00237219	0.00553725	NA	NA	-1.92339	NA	0.152707	-2.60686	-2.01554
Potra000129g00422	1.4606	1.49844	0.188449	0	0.431631	-0.00244678	-0.061875	0.0874929	0.00507894	0.00992738	0.0127498	NA	0.0129395	0.00643943	0.0210979	-0.933674	-1.94634	-1.09509	NA	-1.24854	-1.9948	-0.902759
Potra000129g00423	5.26788	5.3082	0.061673	0	0.366319	0.0196873	-0.0152976	0.097359	0.0056075	0.0059721	0.00500368	0.0134726	0.0048638	0.00148571	0.00262944	-1.55658	-1.97172	-1.81268	-1.7608	-2.08719	-2.71674	-1.48345
Potra000129g00424	1.55682	1.5944	0.143414	0	0.228881	0.0076566	-0.03795	0.0648791	0.00754762	0.00286331	0.00516319	0.00468854	NA	0.00527585	0.0101827	-1.34991	-0.716224	-1.61007	-1.6522	NA	-2.04218	-1.30641
Potra000129g00425	3.53994	3.56652	0.237583	0	0.360784	0.0104907	-0.0381341	0.0667321	0.0130611	0.00583022	0.00576832	0.0131456	0.00819516	0.00228474	0.00949731	-0.512926	-2.17019	-1.82388	-0.637329	-1.21684	-2.24497	-1.06075
Potra000129g00426	7.79799	7.85669	0.265688	0	0.232194	-0.00995435	-0.0408086	0.0301775	0.00907264	0.0107079	0.00887043	0.0358493	0.0289535	0.00273677	0.00763098	-1.33463	-1.28923	-1.1081	0.001021	-0.19209	-2.32357	-1.33276
Potra000129g00427	0	0	0	NA	NA	-0.000519738	-0.0404024	0.0790605	0.001967	NA	NA	0.0109848	0.0268409	0.00440251	0.0154918	-1.83856	NA	NA	-0.718445	-0.320393	-2.20301	-0.752768
Potra000129g00428	0.00328655	0	0.00117848	0.116046	0.174027	-0.00561715	-0.0579564	0.0338696	0.00865906	0.00303994	NA	0.0137597	0.0131821	0.00181599	0.0098541	-1.5588	-1.8082	NA	-0.982689	-0.848614	-2.66792	-1.68588
Potra000129g30717	0	0	0	NA	NA	NA	NA	NA	NA	NA	NA	0.0149715	0.00774179	NA	NA	NA	NA	NA	-0.97671	-1.9496	NA	NA
Potra000129g35385	0.0451935	0	0.0183074	NA	0	0.00965075	-0.0381341	0.0667321	NA	NA	NA	NA	NA	NA	NA	NA	NA	NA	NA	NA	NA	NA
Potra000130g00429	1.21672	1.2147	0.279359	0	0.592742	-0.000685245	-0.048408	0.107828	0.0103843	0.0028601	NA	0.00225779	0.011682	0.00986687	0.012677	-0.84689	-2.39979	NA	-2.29716	-0.815309	-1.18013	-1.43503
Potra000130g00430	0.750314	0.738842	0.130509	0	0.229405	0.00742347	-0.0566784	0.0956042	0.00623042	0.0111717	0.0109403	0.00769968	0.0284128	0.00644753	0.0167147	-1.78008	-0.741888	-1.23278	-1.53318	-0.68737	-2.01218	-0.317963
Potra000130g00431	0.0215734	0	0.0102898	0.0692301	0.153893	-0.000523993	-0.0475685	0.105893	NA	NA	0.0192045	0.0179221	0.0139433	0.0201863	NA	NA	NA	-0.29238	-1.00681	-0.990479	-0.255797	NA
Potra000130g00432	4.91664	4.91424	0.16363	0.168558	0.13611	0.0132141	-0.0342182	0.0981697	0.00689917	0.00405272	0.00660494	0.0340912	0.0145207	0.00185942	0.00469926	-1.03496	-1.80685	-1.70128	0.112304	-1.12872	-2.58796	-1.55628
Potra000130g00433	4.37105	4.4478	0.210229	0	0.581395	0.00820335	-0.0559785	0.100012	0.0130174	0.00867135	0.0112844	0.00704079	0.0139773	0.00170982	0.0192969	-0.804236	-1.66658	-0.284887	-1.70052	-0.928627	-2.86471	-0.257012
Potra000130g00434	0.0190928	0	0.00915945	0.0869605	0.210213	0.0157532	-0.0573591	0.104262	0.0107223	0.0150379	0.0157746	0.0126743	0.0185349	0.0129504	0.0137745	-0.271543	-1.18644	-1.05358	-1.1064	-0.760176	-1.23379	-0.550072
Potra000130g00435	0.119592	0	0.0419716	0.00753083	0.0788303	-0.00585749	-0.0491199	0.0859576	0.00571573	0.00956891	NA	0.0142771	0.030333	0.00333598	0.00674318	-1.65745	-0.888217	NA	-0.53121	-0.244828	-2.4058	-1.54908
Potra000130g00436	3.69045	3.68896	0.108003	0.26511	0.296942	-0.00302755	-0.0673375	0.0859576	0.021973	0.0154976	0.0182049	0.0238987	0.0344174	0.00300282	0.0425436	-0.760128	-1.20952	-0.553689	-0.763007	-0.898416	-2.32066	0.071427
Potra000131g00437	3.80197	3.87133	0.348452	0	0.732189	0.0141663	-0.0257231	0.0417693	NA	0.0101929	0.0243614	0.0142335	0.0133089	0.0103351	0.0280528	NA	-1.57229	-0.155719	-1.49173	-0.886365	-1.81113	-0.752503
Potra000131g00438	3.43094	3.02855	1.33246	0.0245789	0.894984	-0.0017884	-0.0518212	0.0872198	0.0177452	0.0054699	0.0170716	0.00687414	NA	NA	NA	-0.307738	-1.25843	-0.674866	-1.54822	NA	NA	NA
Potra000131g00439	4.48209	4.485	0.098394	0.0480587	0.43209	-0.00755075	-0.0489911	0.0571868	0.0179376	0.00897935	0.0213275	0.0164638	0.0341512	0.0010868	0.0143358	0.820899	-1.16447	-0.085627	-0.554892	0.573982	-2.91955	-0.482323
Potra000131g00440	0.174496	0	0.0647284	0	0.406052	0.0064277	-0.0525381	0.0722455	NA	NA	0.0184083	0.0252468	0.0186784	0.0146727	0.0587509	NA	NA	-0.620216	-0.724532	0.213463	-0.53739	1.48703
Potra000131g00441	2.12517	2.12172	0.131755	0.0515623	0.478732	-0.0135415	-0.0592171	0.0512852	0.0115412	0.0159857	0.0156092	0.0186784	NA	0.00979779	NA	0.024661	-0.724606	-0.891636	0.213463	NA	-1.13865	NA
Potra000131g00442	4.44172	4.36198	0.30617	0.027815	0.241465	-0.0121613	-0.0644631	0.0670247	0.0118569	0.00571012	0.00507469	0.0216629	0.0190828	0.00378464	0.0198271	-1.00886	-2.10669	-1.91225	-0.138091	-0.959243	-2.24345	-0.289208
Potra000131g34695	0.492249	0.406477	0.199343	9.67e-16	0.62621	0.00857909	-0.0269382	0.0534122	NA	NA	NA	0.00432076	0.0177815	0.00187549	0.00756696	NA	NA	NA	-2.31118	-1.16161	-2.66339	-1.62039
Potra000132g00443	0.123291	0	0.0752945	0	0.666769	0.000562489	-0.0570903	0.110177	0.0183725	NA	0.0104356	0.0109075	0.0373204	0.00571937	0.015636	-0.916852	NA	-1.37329	-0.992951	0.130169	-2.10674	-0.939092
Potra000132g00444	0.0198126	0	0.00902353	0.025706	0.184854	0.000638514	-0.0570903	0.0559287	NA	0.00843235	0.00991186	0.00970303	0.0124624	0.00748852	0.00402648	NA	-1.87146	-1.33232	-1.48329	-0.729181	-1.65375	-2.09703
Potra000132g00445	6.36616	6.3709	0.200565	4.73e-15	0.336555	-0.0208323	-0.0691817	0.0552712	0.0190523	0.0161716	0.0195808	0.0102667	0.00650444	0.0028236	0.0179862	-0.396772	-0.615103	0.334227	-1.41338	-1.41625	-1.91913	0.06829
Potra000132g00446	1.72274	1.71255	0.105914	0.210948	0.16647	-0.00572908	-0.061622	0.0676063	0.0165728	0.0144525	0.00504895	0.0280769	0.0130782	0.0015469	0.00905907	-0.228146	-0.732701	-1.80485	0.034136	-1.19827	-2.61777	-0.947611
Potra000132g00447	5.17796	5.18493	0.225198	0.034175	0.226486	0.0164698	-0.0428572	0.110304	0.0166616	0.0083121	0.00694394	0.0175562	0.0185562	0.00173297	0.0104798	-0.638688	-1.51629	-1.74169	-1.3776	-0.4626	-2.40658	-0.394628
Potra000132g35379	0	0	0	NA	NA	0.0019633	-0.061622	0.0676063	NA	NA	NA	NA	NA	NA	NA	NA	NA	NA	NA	NA	NA	NA
Potra000133g00448	5.99942	6.01298	0.384416	0.0151254	0.346014	0.012783	-0.0488447	0.0844337	0.00651716	0.0282623	0.0175123	0.0588534	0.0223577	0.00645631	0.0165061	-1.46602	-0.253567	-0.711467	1.00148	-0.675076	-1.29781	-0.835344
Potra000134g00449	3.86156	3.87585	0.344252	0.204762	0.433581	0.00526755	-0.0535693	0.0817141	0.0108133	0.00528411	0.007962	0.0054816	0.0262294	0.00323799	0.00679769	-1.1295	-2.26105	-1.47972	-2.44312	0.798152	-2.36685	-1.55928
Potra000134g00450	0.0272383	0	0.012914	0	0.121095	0.00170137	-0.0358637	0.0559677	NA	0.0104854	NA	0.00278345	0.0202034	0.00468637	0.00213216	NA	-1.25722	NA	-2.6535	-0.602552	-2.11017	-1.55184
Potra000134g00451	3.97468	3.92901	0.172003	9.59e-17	0.50392	-0.00398777	-0.0548994	0.0536192	NA	NA	NA	0.0113161	0.00845504	0.00357628	0.0092176	NA	NA	NA	-1.49373	-1.31657	-2.3051	-1.25993
Potra000134g00452	3.62392	3.67236	0.449464	0.00537669	0.585975	-0.0132516	-0.049624	0.0322129	0.0207346	NA	0.00811325	0.00875151	0.0206755	0.00978741	NA	-0.149784	NA	-1.00727	-1.87966	-0.263005	-1.03347	NA
Potra000134g00453	1.40094	1.4004	0.10807	0.160659	0.130768	-0.00720266	-0.0587304	0.0323629	0.00301683	0.00328677	0.00563389	0.00840498	NA	0.00645725	0.00909291	-2.65748	-2.07209	-1.37934	-1.57763	NA	-2.21215	-1.52336
Potra000135g00454	4.20082	4.32964	0.296052	0	0.192402	0.0245728	-0.0223425	0.101347	0.00393347	NA	0.0053058	0.00598655	NA	0.00135181	0.00341392	-2.34617	NA	-1.73935	-2.00551	NA	-2.40985	-1.60508
Potra000135g00455	4.91501	4.909	0.117645	0.186305	0.148164	0.0236268	-0.0381127	0.116984	0.00537273	0.00965638	0.00448231	0.0124932	0.00306075	0.000852834	0.00319566	-2.26743	-1.63156	-2.14131	-1.77341	-2.55068	-2.71204	-1.77861
Potra000135g00456	2.73371	2.7025	0.547974	NA	0.00794484	0.0119426	-0.0349824	0.0735304	NA	NA	0.00754426	0.0101068	0.00808913	0.0044548	0.0192239	NA	NA	-1.33372	-1.17899	-1.80865	-1.96917	-0.55384
Potra000135g00457	0	0	0	NA	NA	0.0205379	-0.0403017	0.095199	NA	NA	NA	0.0174354	0.015623	0.0043239	0.01398	NA	NA	NA	-0.510465	-0.341889	-2.24752	-1.35709
Potra000135g00458	3.11289	3.09584	0.229192	0	0.514975	0.00773937	-0.0569746	0.0770723	NA	NA	0.0161216	0.0144479	0.0174423	0.0072794	0.0204596	NA	NA	-0.385991	-0.927809	-1.20718	-1.60547	-0.979817
Potra000135g00459	2.63043	2.43802	1.45267	0	0.374574	0.00694822	-0.0515861	0.0629811	0.0126939	0.00912481	NA	0.0223654	0.015776	0.00572494	0.0178536	-1.34545	-1.83649	NA	-1.53929	-1.25635	-1.38147	-0.453745
Potra000136g00460	3.38067	3.38638	0.107508	9.24e-15	0.383949	-0.0420582	-0.0591501	0.0413967	0.0128897	0.00927653	0.00952166	0.0146334	0.0137623	0.00283346	0.00907414	-0.614488	-1.71278	-0.82718	-1.58627	-1.42951	-2.13301	-0.854229
Potra000136g00461	4.75947	4.75825	0.0755748	0.00470631	0.394154	-0.00663819	-0.05913	0.0592822	0.0108241	0.0111089	0.00569493	0.0200427	0.0146334	0.00527465	0.0105688	-1.6764	0.305056	-1.50612	-0.149349	-1.58627	-1.87458	-1.17108
Potra000136g00462	7.29431	7.29272	0.0748316	0.143037	0.213879	-0.0057021	-0.0389792	0.0852105	0.00980411	0.0131075	0.00476466	0.0154289	0.0200427	0.000762816	0.00694162	-0.931435	-0.864404	-2.07105	-1.31184	-0.149349	-2.78635	-1.73408
Potra000136g00463	5.92185	5.91738	0.168039	0.0495066	0.253269	0.00372914	-0.0612527	0.0847187	0.0127776	0.00295443	0.00645091	0.0109611	0.023448	0.00214811	0.00464138	-0.959385	-2.48037	-1.59899	-2.17654	-1.11607	-2.66422	-2.03254
Potra000137g00464	5.81975	5.84864	0.125217	0.140715	0.258663	0.0138584	-0.0546784	0.166349	0.0143526	0.0105268	0.0177258	0.0302244	0.0208423	0.00244485	0.0144605	-0.904327	-1.30651	-0.596025	-1.05123	-1.29319	-2.5269	-1.20925
Potra000137g00465	0.215984	0	0.0792594	0	0.285656	0.009335	-0.0358803	0.0916487	0.0158514	0.0155603	NA	0.0266007	0.0216731	0.0132208	0.0249346	-0.271785	-1.03419	NA	-1.06517	-0.155953	-0.743147	0.323064
Potra000137g00466	5.53531	5.50123	0.316278	0.0347988	0.310665	-0.00766401	-0.0578211	0.0806105	0.0205441	NA	0.0157317	NA	0.0207899	0.00860575	NA	-0.289791	NA	0.027369	NA	-0.94283	-0.943958	NA
Potra000137g00467	4.0754	4.06399	0.258738	1.07e-18	0.733517	-0.00900985	-0.0225514	-0.00125996	NA	NA	NA	0.0223122	NA	0.0117495	NA	NA	NA	NA	-0.900341	NA	-1.9124	NA
Potra000137g00468	6.40652	6.37927	0.0811139	0	0.687689	0.00239363	-0.0475692	0.0754202	0.0175224	0.0153163	0.0152592	NA	0.0223122	0.00227019	0.0102978	-0.629911	-0.774837	-0.851044	NA	-0.900341	-2.65641	-1.43712
Potra000137g00469	2.88722	2.90902	0.411363	0.0692835	0.630991	-0.0050108	-0.0580021	0.0817095	NA	NA	0.0173817	0.0273583	NA	0.00717001	0.0144156	NA	NA	-1.12239	-1.07016	NA	-1.87717	-1.13159
Potra000138g00470	5.54574	5.57142	0.156175	0.0333456	0.140379	0.0194565	-0.0564654	0.096219	0.0132317	0.0130034	0.00913145	0.0166003	NA	0.000937563	0.0111254	-1.03948	-1.76427	-0.925031	-1.23405	NA	-2.87835	-0.618578
Potra000138g00471	4.51241	4.48176	0.114161	0	0.266029	0.0206135	-0.0415173	0.0871348	0.0150897	0.0131815	0.00760087	NA	0.00903653	0.00239633	0.00710238	-0.365698	-0.634655	-1.43621	NA	-1.0216	-2.3424	-0.823726
Potra000138g00472	7.8851	7.86144	0.212538	0	0.311345	0.018235	-0.0572602	0.0817414	NA	NA	0.0133205	0.0109982	0.0104083	0.000486571	0.00972365	NA	NA	-0.193515	-0.83296	-1.74051	-2.36327	-1.0731
Potra000138g00473	3.28127	3.30196	0.0996903	0.0168701	0.046869	0.0293055	-0.0513752	0.0890573	0.0131134	0.00672127	0.005421	0.0142202	0.00619421	0.00339332	0.0165183	-0.521876	-2.0624	-1.92926	-0.076028	-1.34953	-2.38989	-0.76395
Potra000138g00474	3.60919	3.62825	0.0861826	0	0.319154	0.0449998	-0.0513752	0.11815	NA	NA	NA	NA	NA	NA	NA	NA	NA	NA	NA	NA	NA	NA
Potra000138g00475	0.686528	0.594874	0.26304	0	0.770664	0.028605	-0.0564654	0.096219	0.00792338	0.0236694	0.00835381	NA	0.0133113	0.002278	0.0119239	-0.060259	0.903354	-0.781553	NA	-0.693934	-2.47121	-0.378142
Potra000138g00476	8.06395	8.0622	0.168537	0.293068	0.243523	0.00155294	-0.051306	0.0376035	0.00128259	0.0044106	0.0119766	0.00919856	NA	0.0101359	0.0148667	-2.45251	-1.78821	-0.173101	-1.3188	NA	-1.09592	-0.173499
Potra000138g00477	0.043719	0	0.017326	0.00907103	0.0919803	0.0163464	-0.0267423	0.0912227	0.00230767	0.00514465	0.00241065	0.0106181	0.00919856	0.0043652	0.00603827	-1.0982	-1.86732	-2.41332	-1.01717	-1.3188	-1.97652	-0.748267
Potra000138g00478	0.378737	0.374673	0.116876	0.0754023	0.10696	-0.00585824	-0.0600931	0.0933808	0.00606856	0.00382126	0.00298572	0.00262014	NA	0.00276961	0.000665889	-1.74863	-1.59841	-2.39918	-1.9286	NA	-2.42801	-1.98984
Potra000138g00479	5.21321	5.23381	0.391822	0.200076	0.297664	0.00675245	-0.0321771	0.147886	0.00534388	0.00951101	0.00296327	0.0140178	0.00197748	0.00167628	0.00291199	-1.82876	-1.30691	-2.03104	-1.18122	-2.65291	-2.75869	-2.06071
Potra000138g35481	0.0863553	0	0.0320406	NA	0	0.0441958	-0.0513752	0.11815	NA	NA	0.0195568	0.0149776	0.0112732	0.00432907	0.0127365	NA	NA	-0.266605	-1.05098	-1.29921	-2.19629	-1.22361
Potra000139g00480	0.492445	0.506352	0.169568	0	0.590752	-0.000877766	-0.044218	0.0669514	0.0143551	0.000663135	0.0128735	0.0203211	0.035013	0.00798543	0.00685944	-1.17651	-1.66764	-0.978038	-0.565094	-1.06771	-0.998629	-1.66697
Potra000139g00481	5.90662	5.91573	0.0656505	0	0.22927	-0.00187705	-0.0490236	0.169874	0.0100584	0.00616339	0.0152128	0.0148736	0.015761	0.00153884	0.0139436	-0.991825	-1.08792	-0.343039	-0.971893	-1.00731	-2.76719	-1.23478
Potra000139g00482	0.306031	0.342921	0.112672	0.0692785	0.136573	0.00513672	-0.0511887	0.0907494	NA	NA	0.00858652	0.00492355	0.0148736	0.00391277	0.0100225	NA	NA	-1.34951	-1.95238	-0.971893	-2.21299	-1.16553
Potra000140g00483	4.29854	4.29013	0.3047	0	0.474735	0.00159744	-0.0482256	0.0580368	0.00429118	NA	0.0066737	0.00510631	NA	0.0045703	0.0149461	-2.13073	NA	-1.28285	-2.46741	NA	-2.135	-1.04898
Potra000140g00484	4.0659	4.04796	0.111593	0	0.328239	0.00524164	-0.0355109	0.055275	NA	NA	0.00156127	0.00279124	0.0012112	0.000830869	0.00226087	NA	NA	-2.79627	-2.49303	-2.75857	-2.86639	-2.25706
Potra000140g00485	4.58633	4.59182	0.216254	0.0461864	0.308345	0.0116892	-0.0386269	0.0899934	0.00228962	0.0125619	0.00433588	0.00842557	0.00275319	0.00516072	0.00392681	-2.42516	-2.12672	-2.19345	-1.65447	-2.43552	-2.02388	-1.82853
Potra000140g00486	4.73032	4.73069	0.0396498	0	0.130506	-0.0224243	-0.0548305	0.00413173	0.00171624	NA	0.00194528	0.0068355	0.00842557	0.000630111	0.00320356	-2.65545	NA	-2.69286	-2.34399	-1.65447	-2.82201	-1.9859
Potra000140g00487	0.529249	0.577272	0.108928	0	0.192148	-0.0339396	-0.0623447	0.0265873	0.00992503	0.00412267	0.00692356	0.0260752	0.0195445	0.00281086	0.0101471	-1.63568	-2.40529	-1.45732	-0.457183	-0.785434	-2.34721	-1.44598
Potra000141g00488	3.95517	3.94401	0.219127	0.0445008	0.247946	-0.00613442	-0.0334702	0.0237708	0.00299836	0.00577678	0.00500035	0.00495706	NA	0.0071086	0.0278129	-2.2681	-1.71506	-1.49901	-2.20043	NA	-1.46867	0.245907
Potra000141g00489	2.01854	1.99154	0.321044	0.0319786	0.171015	0.00937476	-0.062006	0.0841687	0.0179646	0.0133988	0.0111707	0.0164887	0.0128081	0.0134509	0.0173196	0.030957	-1.03246	-1.09134	-0.472604	-0.609047	-0.487701	-0.68636
Potra000141g00490	5.35458	5.39111	0.157347	0	0.233446	0.0356123	-0.0499427	0.090903	0.00500405	0.0150017	0.0097759	0.0176692	0.0164887	0.00209464	0.023006	-1.36854	-0.433575	-0.647712	0.05377	-0.472604	-2.5707	-0.107364
Potra000141g00491	4.1239	4.09752	0.329756	0.0827695	0.41777	0.00820502	-0.0468505	0.0526843	0.0124546	0.00925026	0.00821301	0.00540557	0.0165907	0.000658544	NA	-0.199204	-1.69671	-1.14725	-1.74601	0.274415	-2.27413	NA
Potra000141g00492	3.3178	3.27936	0.0955347	0	0.192138	0.0062987	-0.0541557	0.074486	0.00941019	0.00590916	0.00484096	0.034729	0.0103419	0.00229402	0.00898959	-1.25597	-1.60437	-1.67844	0.485053	-0.764299	-2.33248	-1.08657
Potra000141g00493	0.717884	0.738842	0.113161	0.0181378	0.195747	-0.00316096	-0.0488576	0.0757308	0.00692251	0.00995446	0.00754155	0.0103419	0.0261244	0.00590056	0.0186441	-1.58259	-0.950442	-1.15406	-0.764299	-0.774636	-1.65826	-0.578263
Potra000141g00494	4.24316	4.19634	0.162072	0	0.183829	-0.00822737	-0.0322668	0.0430982	0.0110584	0.00551007	0.00777144	0.0270078	NA	0.00261805	0.00558338	-1.15885	-1.20444	-1.06672	-0.508902	NA	-2.04879	-0.979922
Potra000141g00495	6.60197	6.64142	0.106475	0.00743347	0.315052	-0.0150325	-0.0446415	0.0277668	0.0097807	0.00538889	0.00693571	0.0264475	0.00879518	0.00177369	0.00841513	-1.6714	-1.35184	-1.6919	-0.54226	-1.62763	-2.75659	-1.21383
Potra000142g00496	6.41406	6.36036	0.272252	0.0786831	0.520328	-0.00022197	-0.0434679	0.0484773	0.0169539	0.0137219	0.0113955	0.0509777	NA	0.00685888	0.0129708	-1.09627	-1.63125	-1.47143	0.45242	NA	-1.75647	-1.17101
Potra000142g00497	3.0393	3.04959	0.124983	6.78e-14	0.400646	-0.00574169	-0.0576063	0.0917041	0.0239187	NA	0.0172022	0.0326643	0.0450387	0.0149406	0.0188514	-0.602389	NA	-0.877587	-0.114816	0.488967	-1.24585	-0.739293
Potra000142g00498	3.29098	3.23982	0.190166	0	0.505097	0.0114443	-0.0450313	0.0823528	0.0153839	0.00407621	NA	NA	0.0326643	0.00685741	0.0212854	-0.266684	-1.6772	NA	NA	-0.114816	-2.10569	-0.95319
Potra000142g30816	0.447	0.46886	0.151603	0	0.518715	NA	NA	NA	NA	NA	0.0169076	0.0193378	0.0176216	0.00643989	0.0138174	NA	NA	-0.201021	-1.1304	-0.293197	-1.29187	-0.770926
Potra000143g00499	3.10547	2.98905	1.11187	0.130844	0.32056	-0.0139733	-0.0503126	0.077875	NA	NA	0.0267631	0.0183099	0.0199765	0.0120841	0.00728675	NA	NA	-0.184599	-0.985124	-0.867233	-1.13388	-1.71614
Potra000143g00500	4.77844	4.75997	0.0931805	0	0.258597	0.009556	-0.0513887	0.0534978	0.00713638	0.0126487	0.00300671	NA	0.012295	0.00176046	0.00771821	-1.59535	-1.90876	-2.45786	NA	-0.564827	-2.67639	-1.28292
Potra000143g00501	0.804476	0.786118	0.190977	0.096962	0.450834	0.00552518	-0.0513887	0.0916678	0.00137743	0.0130042	0.00533674	0.0162057	0.00354036	0.00212273	0.0194698	-2.62109	-1.17532	-1.89312	-0.972956	-2.30008	-2.19502	0.34904
Potra000143g00502	5.34437	5.30824	0.23638	1.85e-14	0.305847	0.0162438	-0.0516746	0.0666829	NA	0.0124252	0.00575757	0.0163207	0.00463147	0.00292271	0.00698624	NA	-0.615122	-1.74698	-1.36571	-1.85946	-2.04435	-1.56521
Potra000144g00503	1.87727	1.81021	0.736264	0	0.0697295	-0.0106646	-0.0439264	0.0353194	NA	NA	0.00262104	0.00206167	0.00464056	0.00113032	0.00661472	NA	NA	-2.4118	-2.62254	-2.37951	-2.83687	-1.60457
Potra000145g00504	0.817143	0.833824	0.132523	0	0.318679	0.0172329	-0.0255933	0.057026	0.0096189	0.0060441	NA	0.0167595	NA	0.0056588	0.0122487	-0.505912	-1.30647	NA	-1.177	NA	-1.59471	-0.406757
Potra000145g00505	2.82884	2.81154	0.102354	0.0177028	0.407468	0.000229116	-0.05544	0.0834788	0.0085158	0.0183409	0.00440047	0.00657863	0.00765737	0.00504387	0.019919	-1.38608	-0.882346	-1.87042	-1.40973	-1.09144	-1.65774	0.547809
Potra000145g00506	3.95438	3.98496	0.148054	0.105106	0.400635	0.013243	-0.0150444	0.073479	0.0149884	NA	0.0136445	0.00679666	0.0221635	0.0137082	0.014387	-0.726824	NA	-1.45287	-1.96429	-0.643458	-0.837678	-0.414902
Potra000145g30835	0.111243	0	0.0558094	0.0669657	0.597073	NA	NA	NA	NA	NA	NA	0.012761	NA	0.0113752	0.0235666	NA	NA	NA	-1.62261	NA	-1.38752	-0.253291
Potra000145g30836	0	0	0	NA	NA	NA	NA	NA	NA	NA	NA	0.0166992	0.00674928	0.0127021	NA	NA	NA	NA	-1.03463	-1.91988	-0.201712	NA
Potra000145g30837	0	0	0	NA	NA	0.00194886	-0.0439427	0.0834788	NA	NA	NA	NA	NA	NA	NA	NA	NA	NA	NA	NA	NA	NA
Potra000146g00507	0.529377	0.554828	0.1569	2.84e-16	0.565429	NA	NA	NA	NA	NA	NA	NA	NA	NA	NA	NA	NA	NA	NA	NA	NA	NA
Potra000146g00508	0.00322208	0	0.00113397	NA	0	NA	NA	NA	NA	0.000748548	NA	0.0317062	NA	NA	NA	NA	-1.79346	NA	0.792156	NA	NA	NA
Potra000146g00509	2.67824	2.66966	0.109986	0	0.613733	-0.00721843	-0.0566551	0.115326	0.0164969	0.010033	0.0121777	0.0197073	0.0173223	0.00398592	0.00525234	-1.08205	-1.91033	-0.446422	-1.55781	-1.08837	-2.19144	-1.55504
Potra000146g00510	0.00389662	0	0.00168998	NA	0	-0.0129827	-0.0525984	0.0470271	0.020853	0.00986843	0.0122297	0.0317689	0.0186328	0.00406038	0.0253336	-0.059019	-1.90551	-1.01609	-0.414308	-0.697022	-1.97821	0.189662
Potra000146g00511	0.957622	0.909623	0.169058	0.0209988	0.419709	-0.00370938	-0.0477016	0.0306244	0.0221723	0.0168615	0.0317135	NA	0.0144973	0.017763	NA	0.254251	-1.36599	-0.285229	NA	-0.565256	-0.872479	NA
Potra000146g00512	0.0991443	0	0.0367364	0	0.0906343	-0.00615757	-0.0560854	0.0786249	NA	NA	0.0218702	0.0239059	NA	0.0153945	NA	NA	NA	-0.337541	-0.896757	NA	-1.24659	NA
Potra000146g00513	7.66052	7.72637	0.377345	0.648017	0.153891	0.0260543	-0.0142593	0.0713347	0.00814796	0.0031224	0.00751812	0.0331632	0.0189774	0.00202232	NA	-0.675835	-2.59667	-1.61191	-0.402995	-0.799326	-2.34542	NA
Potra000146g00514	6.07375	6.04341	0.0718115	0.0223407	0.260444	0.0109183	-0.0282415	0.0632697	0.00466909	0.000896157	0.00593716	NA	0.0331632	0.00109972	0.0110118	-1.88909	-2.58924	-2.12443	NA	-0.402995	-2.86881	-1.74941
Potra000146g35669	0.453924	0.504662	0.0908219	0	0.176155	-0.0129827	-0.0525984	0.0470271	NA	NA	NA	NA	NA	NA	NA	NA	NA	NA	NA	NA	NA	NA
Potra000147g00515	6.11243	6.09001	0.217691	0.0107181	0.242387	-0.0197055	-0.0484137	0.0151656	NA	NA	0.0137707	0.0172648	0.0110087	0.0100783	0.00835223	NA	NA	-0.037161	-0.38944	-1.19862	-0.908164	-0.701117
Potra000147g00516	0	0	0	NA	NA	-0.00679652	-0.0464332	0.0323464	0.0169969	0.0122917	0.0189573	0.0254876	0.0109305	0.00265551	0.0051898	-0.153646	-1.63651	-0.0806	-0.73995	-1.77336	-2.50568	-1.77248
Potra000147g00517	4.6258	4.65108	0.120958	0	0.371163	0.000743473	-0.0490711	0.0536307	0.00814371	0.0129292	0.0150586	0.0114084	0.0125366	0.00338159	0.00987441	-1.48988	-0.622653	-0.161955	-1.45114	-1.30308	-2.1874	-1.32473
Potra000148g00518	4.22512	4.24416	0.395836	0.0699822	0.273077	0.0159701	-0.0381644	0.106472	0.0182024	NA	0.0146966	0.010063	0.0179442	0.0291875	NA	-0.140813	NA	-1.04894	-1.94841	-0.076361	-0.255454	NA
Potra000148g00519	3.749	3.78772	0.190793	0.00230827	0.528187	0.0233262	-0.0463174	0.132214	0.0193293	0.0068335	0.0169074	0.022948	0.0210122	0.0210856	NA	-0.547049	-1.93688	-0.1693	-0.046287	-0.490482	-0.770632	NA
Potra000148g00520	5.26251	5.28581	0.0921401	0.0499003	0.331325	0.0136508	-0.0333387	0.0777375	NA	NA	0.0143532	0.0222079	0.0158846	0.00610849	0.0108203	NA	NA	-1.03564	-0.995179	-1.47267	-2.43437	-1.54666
Potra000148g30847	0.0632782	0	0.0299407	0	0.0645677	0.00414525	-0.024611	0.0329015	NA	NA	NA	0.0203324	NA	0.00588823	0.0107452	NA	NA	NA	-1.31498	NA	-2.07278	-1.51771
Potra000148g30848	0.00317396	0	0.00220621	NA	0	0.0354507	-0.0185455	0.106472	NA	NA	0.0107354	0.00372661	0.00697836	0.00112523	NA	NA	NA	-0.438004	-2.43122	-1.97696	-2.15819	NA
Potra000148g30849	1.28049	1.27678	0.0991826	0.0643225	0.219467	0.107737	0.107737	0.107737	NA	NA	NA	NA	0.00468977	0.00112338	NA	NA	NA	NA	NA	-2.07265	-2.21451	NA
Potra000148g30850	0.0798185	0	0.032422	0	0.147626	NA	NA	NA	NA	NA	NA	0.00704412	0.0133794	0.00307552	0.0184752	NA	NA	NA	-2.26048	-0.916729	-2.33054	-0.184426
Potra000149g00521	5.39063	5.37689	0.172935	0.195514	0.215914	-0.0177242	-0.0537873	0.0609815	0.0052433	0.00864409	0.00634489	0.0159444	0.033265	0.00137229	0.00964164	-1.50173	-1.82259	-1.68478	-0.447539	-0.003394	-2.87145	-1.3116
Potra000149g00522	3.99132	3.99471	0.166205	0	0.198788	0.00246546	-0.0520158	0.0801926	0.0169304	0.00729319	0.00599121	0.033265	0.0088452	0.00534383	0.0190161	-0.348718	-1.59511	-1.75805	-0.003394	-1.10723	-1.89213	0.211385
Potra000149g00523	5.90415	5.92689	0.137642	0	0.65631	0.00917798	-0.0520158	0.0801926	0.0220308	0.0147896	0.0126867	0.0120335	0.0177222	0.00186549	0.0190796	0.018786	-0.834573	-0.640982	-1.23037	-0.603917	-2.54247	0.047525
Potra000149g00524	3.18455	3.17611	0.19339	0	0.186672	-0.0197708	-0.0417616	0.000439472	0.00100229	0.00126367	0.00477867	0.00832952	0.00494704	0.00056953	0.00373931	-1.93049	-2.4745	-1.47821	-2.27127	-2.33631	-2.60278	-1.23891
Potra000149g00525	0.68669	0.736133	0.124518	0	0.222777	0.0101237	-0.0482018	0.103536	0.00687736	0.00772318	0.014008	0.00539176	NA	0.00238427	0.0101498	-1.42066	-1.3453	-0.642513	-2.24386	NA	-2.57786	-1.36924
Potra000149g00526	5.20719	5.23926	0.0669927	NA	0.0608891	0.0346788	-0.0166391	0.0986308	0.000821731	0.00500648	0.00288229	0.0127599	0.00366317	0.00257095	0.00368836	-2.15652	-1.93891	-2.30967	-1.36971	-2.2307	-2.55354	-2.0424
Potra000149g00527	2.24805	2.26914	0.217292	0	0.535346	-0.00486621	-0.0554271	0.0854307	0.00332563	0.0100692	0.0107551	0.00503809	0.00697338	0.00498659	0.00665706	-1.85622	-0.653368	-0.835473	-2.33615	-1.75579	-1.74215	-0.99949
Potra000150g00528	1.3783	1.384	0.212516	0	0.465253	-0.0477235	-0.0680602	0.0247957	NA	NA	NA	0.013396	0.00729326	0.0133651	0.0119335	NA	NA	NA	-1.45283	-2.46272	-1.57001	-1.22649
Potra000150g00529	5.7643	5.74726	0.0593984	0	0.279775	-0.0437124	-0.0672558	-0.00762271	0.00592001	0.00927927	0.00445158	0.0114036	0.0427631	0.000665114	0.00296464	-1.02077	-1.35932	-1.98549	-1.93546	0.917002	-2.90422	-2.09217
Potra000150g00530	4.67733	4.64235	0.158924	0.0883524	0.155999	-0.0417815	-0.0614536	-0.00572189	0.005588	0.0012152	0.0046477	0.00846685	0.0321101	0.00202786	0.000690602	-1.39679	-2.15123	-1.67692	-0.989101	1.47993	-2.38604	-2.40275
Potra000151g00531	1.95402	1.94399	0.38979	0	0.772215	-0.00844453	-0.0674418	0.0837109	0.0139137	0.0172825	0.0180916	NA	0.00950568	0.0117683	0.0124069	-0.061555	-0.976468	-0.039432	NA	-0.486436	-1.37676	-0.43862
Potra000151g00532	0.873916	0.878018	0.16064	1.69e-15	0.380511	0.0130715	-0.0588391	0.0965403	0.00947174	0.0139058	0.0103662	0.00950568	NA	0.00364272	0.00738924	-1.24183	0.159872	-0.716284	-0.486436	NA	-2.21826	-1.09403
Potra000151g00533	4.30004	4.29498	0.065997	0	0.376452	0.0369223	-0.0488395	0.100103	0.00847842	0.00864315	0.00626951	NA	0.00929219	0.00484716	0.0101172	-1.35742	-1.06795	-1.81512	NA	-1.27861	-2.0998	-1.02849
Potra000151g00534	0.583378	0.578061	0.143258	2.39e-16	0.190317	0.00644206	-0.047585	0.0965403	0.00379327	0.0102144	NA	0.00967835	NA	0.00639554	NA	-1.34759	-1.24196	NA	-1.42026	NA	-0.905598	NA
Potra000151g00535	1.95725	1.89662	0.256104	0.0159551	0.618036	0.0037382	-0.0745521	0.132908	0.0068762	0.0053789	0.0103127	NA	0.00802865	0.0037674	0.00958564	-1.79644	-1.79229	-0.835505	NA	-1.41652	-2.11702	-0.978231
Potra000151g00536	4.9514	4.94901	0.0477532	0	0.130385	-0.0161777	-0.0478797	0.0329066	0.00319091	0.00255407	0.00227344	0.00335286	NA	0.000576949	0.00095458	-2.30649	-2.32036	-2.51537	-2.56558	NA	-2.86329	-2.26703
Potra000151g00537	4.92297	4.92242	0.0874818	0	0.158448	0.0112324	-0.0522059	0.0519213	0.00425859	0.00957597	0.00900142	0.0232552	0.00641771	0.00291839	0.00716659	-2.17973	-1.03867	-1.26502	-1.00459	-2.15963	-2.20893	-1.09102
Potra000151g00538	0.447694	0.482511	0.0900684	0.144747	0.146774	0.0276422	0.00627057	0.0490138	NA	NA	NA	0.0104208	0.0112966	0.00248422	NA	NA	NA	NA	-1.71531	-1.0914	-2.4149	NA
Potra000151g00539	4.62	4.64708	0.0565076	0.0837822	0.435516	0.0463791	-0.0460182	0.125264	0.0128741	0.027522	0.019139	0.0317777	0.0191817	0.0062182	0.030818	-1.37651	0.756291	0.231132	0.579803	-0.946297	-1.62734	1.0311
Potra000151g00540	0	0	0	NA	NA	0.0520316	-0.0510499	0.171629	0.00829686	0.0178995	0.0183831	0.0228191	0.0198463	0.0291322	NA	-1.64288	-1.2394	-1.08724	-0.374103	-0.153122	0.375916	NA
Potra000151g00541	4.49227	4.48595	0.146269	0	0.204143	-0.0190013	-0.0593296	0.082432	NA	NA	NA	0.0141771	0.0263263	0.0109409	NA	NA	NA	NA	-1.56477	-0.456276	-1.26386	NA
Potra000151g34025	0	0	0	NA	NA	0.0357567	-0.0402246	0.13032	NA	NA	NA	0.0342097	0.0219862	0.00202007	0.0230587	NA	NA	NA	0.190019	-0.474633	-2.66305	-0.082317
Potra000152g00542	5.86136	5.86746	0.0642468	0	0.24435	0.00359081	-0.0462206	0.0953834	NA	0.0130079	0.0164856	0.0479186	0.0342771	0.00182885	NA	NA	-0.358602	-0.046801	-0.180694	-0.776576	-2.42955	NA
Potra000152g00543	5.60834	5.5732	0.0759074	0.0591583	0.240066	0.00918289	-0.0474409	0.0994977	0.00800981	0.0228561	0.0136789	0.0125322	0.0307016	0.00537259	0.0184946	-1.4407	-0.655541	-0.871495	-1.54094	0.050746	-1.92469	-0.377306
Potra000152g00544	4.89849	4.94133	0.12945	0.0624495	0.184677	0.0174441	-0.0570141	0.0871488	0.0102262	0.00266709	0.00821076	0.0290035	0.0223987	0.00627971	0.00586101	-1.71231	-2.11428	-1.3026	-1.00053	-1.08227	-1.72566	-1.82582
Potra000152g00545	4.59089	4.6177	0.148959	0	0.226359	-0.00381955	-0.0502618	0.05621	0.00264033	0.0167638	0.00568003	0.021313	NA	0.00209803	0.00835816	-2.53193	-0.099519	-2.03354	-1.05187	NA	-2.26479	-0.664462
Potra000153g00546	4.52411	4.42028	0.242204	0.308271	0.0943494	0.00768387	-0.0630095	0.0875869	0.0100433	0.00370598	0.00575815	0.033927	0.0385571	0.00225373	0.00896116	-1.45059	-2.29717	-1.76313	-0.450998	-0.285397	-2.59416	-1.22552
Potra000153g00547	2.86888	2.85232	0.165027	0.0893653	0.452923	0.0156318	-0.0630095	0.0875869	0.00739405	0.00679595	0.0145053	0.0363728	0.00722315	0.0041581	0.0280116	-1.92492	-1.82181	-1.00531	-0.373966	-1.76581	-2.13739	0.239948
Potra000153g00548	7.33377	7.3264	0.134304	0	0.424335	-0.00201899	-0.0683788	0.123135	NA	NA	0.00883931	0.0106282	0.00985321	0.00125094	0.0150838	NA	NA	-1.28465	-1.75138	-1.43881	-2.71767	-0.579958
Potra000154g00549	2.23936	2.25366	0.332433	0.117627	0.152783	-0.00148888	-0.0542449	0.104261	0.00551342	0.0106777	0.0157172	0.0181598	0.0130216	0.00441353	0.0143454	-1.87363	-1.07118	-0.737878	-0.583609	-1.50202	-2.16251	-0.690582
Potra000154g00550	0.56798	0.597028	0.108054	NA	0	-0.0022757	-0.0670949	0.0462834	0.00485355	0.00339847	NA	0.00887189	NA	0.00463305	0.0123522	-1.71555	-1.56118	NA	-1.64238	NA	-1.91043	-1.34586
Potra000155g00551	4.72546	4.70285	0.0825332	0.0202255	0.210765	0.0178706	-0.0470789	0.157949	0.00966023	0.012434	0.00865229	NA	0.0270555	0.00586182	0.0108842	-1.10061	-1.53089	-1.15336	NA	-0.410045	-2.07364	-1.66585
Potra000155g00552	1.73436	1.63989	0.588223	1.67e-15	0.8119	0.00365453	-0.0557543	0.106702	0.00761476	0.0121453	0.0108471	0.0114725	0.0198868	0.00821623	0.0121102	-1.85492	-0.73322	-0.947993	-1.05306	-0.976367	-1.20396	-1.26971
Potra000155g00553	5.05198	5.04318	0.0574524	0.0673039	0.326315	0.000294392	-0.0476962	0.109893	0.0109978	0.00403846	0.00948283	0.0118144	0.0170712	0.00167094	0.0285375	-1.57872	-2.05849	-1.21034	-1.98378	-1.22978	-2.4404	-0.055987
Potra000155g00554	0	0	0	NA	NA	NA	NA	NA	NA	NA	NA	NA	NA	NA	NA	NA	NA	NA	NA	NA	NA	NA
Potra000156g00555	1.55896	1.55187	0.121872	6.51e-15	0.575414	-0.0087821	-0.0678719	0.139002	NA	NA	NA	0.00964549	0.020181	0.00812481	NA	NA	NA	NA	-1.52676	-0.072752	-1.2452	NA
Potra000156g00556	3.50657	3.57616	0.130537	0	0.52219	-0.00250907	-0.0554575	0.0604891	0.0082574	0.0160272	0.0107694	0.0099022	0.0122702	0.00588691	0.0183291	-1.1343	-1.09023	-0.89038	-1.70551	-0.662962	-1.80806	-0.274547
Potra000156g00557	0	0	0	NA	NA	-0.017219	-0.0587253	0.101942	NA	0.0140432	0.0103669	0.012249	0.0215091	0.00800795	NA	NA	-1.28262	-1.19225	-1.0653	-0.635563	-1.48008	NA
Potra000156g00558	0.0392225	0	0.0195546	0	0.38952	-0.011897	-0.0571326	0.0713846	0.00854665	0.0116437	0.00775544	0.0171742	0.00752914	0.00389187	0.0129516	-0.138466	-0.292521	-1.5979	-0.508092	-1.04891	-2.02063	-1.34936
Potra000156g00559	2.90707	2.94401	0.429293	0.0341065	0.846382	0.0153494	-0.0431203	0.0817749	0.00889463	0.0142737	0.0140078	0.0200291	0.0134013	0.00579861	0.0158405	-1.29919	-1.62379	-0.344586	-0.731186	-0.498956	-1.80173	-0.501636
Potra000156g00560	5.85333	5.84873	0.0471467	0	0.327785	0.021143	-0.0474015	0.0596771	0.0172008	0.00317279	0.00511584	0.0102848	0.0141996	0.00819113	NA	-0.341671	-1.79002	-1.82466	-0.496755	-0.733586	-1.60424	NA
Potra000156g00561	2.79033	2.7492	0.228008	1.74e-14	0.697217	-0.00323724	-0.0587065	0.063171	0.00537591	0.0133869	0.00767287	0.00593456	0.00700176	0.00207731	0.00558193	-2.40934	-1.23382	-1.74384	-1.85014	-1.89913	-2.52948	-1.86356
Potra000156g30921	0.833413	0.812396	0.193017	0.186508	0.111046	0.00450326	-0.0261566	0.0465066	NA	NA	NA	0.0457091	NA	0.00193776	0.00173315	NA	NA	NA	1.00342	NA	-2.64385	-2.42991
Potra000157g00562	6.12979	6.13372	0.509072	0.302724	0.161075	0.0150782	-0.0218427	0.0659964	0.00875728	0.00409157	0.0127894	0.0311155	0.0118369	0.00192811	NA	-0.860436	-1.2858	-0.185347	-0.163623	-1.4052	-2.34213	NA
Potra000157g00563	4.50404	4.50096	0.0391836	0	0.454671	0.0142306	-0.0434529	0.107464	0.0132009	0.00571061	0.00888061	0.0324177	0.0133999	0.00593065	0.00902009	-0.929778	-0.477408	-1.18738	0.326883	-1.50155	-1.74996	-1.67691
Potra000157g00564	3.82291	3.70756	0.426114	0.0897138	0.558144	0.000634009	-0.0546709	0.103373	0.0275417	0.0171891	0.0228165	0.0168659	NA	0.00839253	NA	0.157437	-1.4069	-0.828961	-1.81914	NA	-1.66403	NA
Potra000157g00565	4.16198	4.1877	0.485841	0.0388687	0.413753	0.00253909	-0.0453251	0.051948	0.0301259	0.0289626	NA	0.0246099	0.0281407	0.0156286	NA	0.156841	-1.00387	NA	-0.760423	-0.079311	-0.573996	NA
Potra000158g00566	5.33305	5.32831	0.0856558	0.0494206	0.294874	-0.00651916	-0.0493511	0.0438671	0.00195994	0.00473936	NA	0.0211542	0.00399686	0.000916277	0.00439983	-2.04257	-1.77016	NA	-1.22321	-2.59436	-2.93417	-2.11621
Potra000158g00567	3.83246	3.79721	0.159945	0.106223	0.437148	0.00207643	-0.0410885	0.0453126	0.0153714	0.00244449	0.00894475	0.0123319	NA	0.00316772	0.0086259	-0.619713	-2.07032	-0.808416	-1.9234	NA	-2.00553	-1.37075
Potra000158g00568	2.70749	2.72592	0.0480608	0.0361144	0.250162	0.0115246	-0.0396102	0.0907725	0.00915389	0.0181875	0.0105164	NA	0.0328891	0.00571999	0.00457972	-2.01262	-0.659482	-0.836526	NA	-0.794183	-1.801	-1.56676
Potra000158g00569	0.619575	0.562993	0.245747	0	0.61686	0.021657	-0.0409082	0.077068	NA	0.0201256	0.0261198	0.0402202	0.0402287	0.00349034	0.0264053	NA	-0.395135	0.385425	-0.2708	-0.223994	-2.55831	-0.425692
Potra000159g00570	5.42785	5.4576	0.185033	0	0.291433	-0.00357883	-0.0498433	0.0749922	0.0148125	0.0167605	0.0206149	0.0287887	NA	0.0129706	0.0695508	-0.838097	-0.962082	0.432558	-0.560437	NA	-0.03298	2.93003
Potra000159g00571	5.35773	5.35622	0.371639	0	0.164777	-0.00103403	-0.0418187	0.055791	0.00847938	0.00455711	0.00714037	0.00889098	NA	0.00356321	0.00563188	-1.80488	-1.04654	-1.67779	-1.36874	NA	-2.40267	-1.04054
Potra000159g00572	4.50657	4.52319	0.0654901	0.0378745	0.370536	0.0132859	-0.0722786	0.0954192	0.0220373	0.0112112	0.0215396	0.0229987	0.0273735	0.0046422	0.0213282	0.426254	-0.705749	-0.070722	-1.03923	-0.074056	-1.38527	0.33056
Potra000160g00573	2.13519	2.13974	0.115398	0.0956709	0.336743	0.0104246	-0.0323238	0.0832205	NA	NA	NA	NA	NA	NA	NA	NA	NA	NA	NA	NA	NA	NA
Potra000160g00574	2.24338	2.25564	0.187351	0.0708782	0.454388	0.0137384	-0.0323238	0.113428	0.00812481	0.00375757	0.00532681	0.00778138	0.0108891	0.00161803	0.00453642	-1.52773	-2.10827	-1.67258	-1.95045	-1.11818	-2.62702	-1.68355
Potra000160g00575	0.165749	0	0.0933814	0	0.645663	0.0117937	-0.0557157	0.0938438	0.0024856	0.0183016	0.00984017	0.0101684	0.00320894	0.00285938	0.00730647	-2.53568	-0.242486	-0.538819	-1.37114	-1.72989	-2.27365	-1.22611
Potra000160g00576	0.34977	0.369505	0.113596	0.0437207	0.308193	-0.0182259	-0.0586873	0.0264104	NA	0.0123582	0.00415456	0.0171566	0.018046	0.0100956	NA	NA	-0.949932	-2.02183	-0.194562	-0.323405	-0.343291	NA
Potra000160g00577	2.48727	2.47687	0.101103	0	0.178423	-0.00124036	-0.0512465	0.0894049	0.0117039	0.00616974	NA	0.018046	0.0168342	0.0169293	0.0144062	-0.5871	-1.79673	NA	-0.323405	-1.45306	-0.940912	-0.809601
Potra000160g00578	6.08936	6.15345	0.123733	0	0.59471	-0.00121864	-0.0450694	0.0577798	0.0154242	0.0214597	0.0180401	0.0128316	0.0117189	0.00316739	0.033418	-0.098429	-1.0185	-0.669845	-1.06502	-0.997601	-2.19392	-0.090062
Potra000160g33835	0	0	0	NA	NA	0.0100335	-0.0323238	0.0420549	NA	NA	0.0115727	0.0282173	0.0149498	0.00764491	0.0130663	NA	NA	-0.485051	-0.804939	-1.21971	-1.62227	-1.361
Potra000161g00579	1.68959	1.60975	0.42311	0.0413281	0.551753	-0.0011221	-0.0421361	0.109295	0.0177639	0.00482196	0.0136487	0.0100382	0.00989773	0.00835158	0.017992	-0.118308	-2.27109	-0.209287	-1.88329	-1.01486	-0.903057	-0.367172
Potra000161g00580	2.78014	2.79766	0.255618	0.0325674	0.789082	0.00379526	-0.061701	0.131434	0.00797596	NA	0.0109874	0.0160295	0.0478565	NA	NA	-1.53892	NA	-1.13016	-1.39928	0.557762	NA	NA
Potra000161g00581	5.64078	5.63635	0.282301	0.092677	0.390051	-0.0135087	-0.0614737	0.0567798	0.00534729	0.00329147	0.00490199	0.0170578	NA	0.00169085	0.00643609	-1.23411	-2.16618	-1.8867	-1.13138	NA	-2.46127	-1.46101
Potra000161g00582	0.747857	0.773187	0.1615	0.0261143	0.157713	-0.00839614	-0.0443443	0.0482509	0.0115013	0.0105991	0.0105398	0.0112646	0.00754475	0.00302371	0.0187747	-0.332423	-0.869228	-0.794118	-1.49336	-1.44718	-2.47699	-0.220398
Potra000161g00583	5.43119	5.41356	0.15808	0	0.283077	0.000543595	-0.0367846	0.0552046	0.0141814	0.0183943	0.00434641	0.0226333	0.0102662	0.00440891	0.0147177	-0.72256	-0.064337	-2.08585	-0.668937	-1.64559	-2.21606	-0.869656
Potra000161g00584	5.84503	5.83895	0.20753	0	0.224267	0.0192385	-0.0351902	0.0528359	0.0131787	0.0112789	0.0149158	0.0107712	0.0108412	0.00184009	0.0228306	-1.30573	-1.78121	-0.404705	-1.77607	-1.95719	-2.39965	0.122565
Potra000161g00585	0.0252808	0	0.0151423	0.0235065	0.29145	0.0108625	-0.0398706	0.081494	0.0199496	NA	0.0224699	0.0110907	0.0142236	0.00428019	0.0230978	-0.47507	NA	0.001504	-0.79197	-1.54613	-1.83182	-0.296745
Potra000162g00586	2.60905	2.61422	0.0502204	0.0299624	0.177572	0.00179959	-0.0559754	0.107557	0.0143927	0.00393498	0.0100641	0.0320266	0.0152918	0.00420672	0.00888573	-0.715451	-2.02064	-0.868149	-0.331637	-0.19445	-2.22863	-1.06085
Potra000162g00587	4.57059	4.60075	0.279155	0.0764999	0.21404	0.0151229	-0.0549272	0.127147	0.0138743	0.00641223	0.010321	0.016615	0.020592	0.00375577	0.0203518	-1.32977	-1.57233	-1.21182	-0.726964	-1.03546	-2.14695	-0.553952
Potra000162g00588	3.83661	3.85926	0.13826	0.174108	0.226774	0.0406625	-0.0441029	0.127147	NA	NA	0.0160008	0.020592	0.00773933	0.0059072	0.0385515	NA	NA	-1.19609	-1.03546	-1.50399	-2.06255	-0.269334
Potra000162g00589	4.51712	4.54319	0.17651	0.0648205	0.565861	0.0299495	-0.0441029	0.127147	0.00196492	0.0104284	0.00508975	0.00401607	NA	0.00351439	0.00749206	-1.93703	-1.56123	-1.83466	-2.43238	NA	-2.22891	-1.52707
Potra000162g00590	4.87839	4.89746	0.0569402	0	0.291347	0.0375673	-0.0396554	0.127147	0.00774745	0.00685538	0.00607879	0.0121164	0.0127395	0.00291069	0.00751098	-1.4955	-2.17395	-1.89466	-1.89599	-1.23769	-2.57438	-1.80935
Potra000162g00591	4.05687	4.03225	0.521284	0.15454	0.15849	0.0374441	-0.037785	0.127147	0.0132197	0.00928238	0.0132619	0.0127395	0.010997	0.00491842	0.0117848	-1.18194	-1.5427	-0.81758	-1.23769	-1.93326	-2.22736	-1.37036
Potra000162g00592	1.66981	1.59301	0.334771	0	0.0760236	0.0169695	-0.0171814	0.0902469	0.0102637	0.00313575	NA	0.010997	0.0396741	0.00681689	0.0289139	-1.11031	-2.45644	NA	-1.93326	0.22551	-1.94781	0.293244
Potra000162g00593	3.79287	3.74831	0.131489	0.0522996	0.322088	0.0224716	-0.0499775	0.132521	0.00589883	0.0157755	0.0103932	0.0207492	0.0172356	0.0036929	0.0347569	-1.76973	-0.711934	-1.26342	0.084818	-1.03209	-2.51103	-0.142463
Potra000162g00594	9.42106	9.45414	0.148643	NA	0.0406466	0.0178999	-0.0390167	0.0965121	0.0182194	0.00976896	0.033013	0.0195514	0.0167542	0.000912162	0.0283632	-0.909275	-1.49052	-0.255975	-1.07533	-0.8277	-2.65818	-0.917913
Potra000162g00595	3.76921	3.7554	0.165108	0	0.253429	0.0145373	-0.0497863	0.0965121	0.0117135	0.00730148	0.00411658	0.0105159	0.033971	0.00420798	0.00879794	-1.16305	-2.18834	-2.36613	-1.33695	-0.573409	-2.18274	-1.61691
Potra000162g00596	2.82784	2.85763	0.274055	0	0.354782	0.00455239	-0.062705	0.0814503	0.00699183	0.00780587	0.0126656	0.0154996	0.0184398	0.00841125	0.0110542	-1.94426	-1.72423	-0.614876	-0.935165	-1.66961	-1.53506	-1.52554
Potra000163g00597	0.170064	0	0.0728302	0	0.121389	0.00776083	-0.00884664	0.0737143	0.0143947	NA	0.00514461	NA	0.00667438	0.000609905	NA	-1.42103	NA	-2.00402	NA	-1.14339	-2.24498	NA
Potra000163g00598	5.59043	5.57492	0.237121	0.278695	0.0654152	0.0200936	-0.0506243	0.0988039	0.0057147	NA	0.0093775	0.00621638	0.00420504	0.00173127	0.000374929	-2.26832	NA	-1.54936	-2.52275	-2.21409	-2.17693	-1.61734
Potra000163g00599	1.1649	1.16379	0.254398	0	0.119823	0.0142698	-0.0415081	0.11653	NA	NA	0.00524506	0.00501179	0.00760691	0.00806153	NA	NA	NA	-1.72885	-1.69601	-1.94584	-0.522786	NA
Potra000163g31022	0.55729	0.536821	0.229004	0	0.392715	-0.00748739	-0.0283164	0.0239407	NA	NA	NA	0.00783827	0.00645947	0.000628581	0.00511839	NA	NA	NA	-1.70402	-2.24106	-3.03323	-1.86701
Potra000163g31023	0	0	0	NA	NA	0.0216455	0.0164198	0.0280081	NA	NA	NA	NA	NA	NA	NA	NA	NA	NA	NA	NA	NA	NA
Potra000163g33668	4.9059	4.90902	0.0743322	0.261844	0.128656	0.0346787	-0.0320327	0.0792286	NA	NA	0.00323575	0.00414369	0.00230193	0.00187033	0.00820369	NA	NA	-2.37007	-1.9886	-2.03038	-2.77593	-1.71752
Potra000164g00600	3.92778	3.85674	0.250094	0.2647	0.0787672	0.00210969	-0.0301321	0.102977	0.00685336	0.00583374	0.00493113	NA	0.0126921	0.00398198	0.0057274	-1.7301	-2.26037	-1.87153	NA	-1.59217	-2.03853	-1.46774
Potra000164g00601	8.6711	8.68017	0.333832	0.514809	0.112873	0.015042	-0.0301321	0.0393765	NA	NA	0.0147995	0.0104196	0.012815	0.000571442	0.00824808	NA	NA	-0.4854	-1.62034	-1.4658	-2.47605	-1.2231
Potra000164g00602	5.30808	5.23267	0.210793	0.0456509	0.163179	-0.00793059	-0.0603993	0.0509504	0.0142027	0.00629013	0.00736146	0.0163035	0.0288453	0.00392242	0.00387779	-0.826353	-1.57434	-1.76131	-1.15369	-0.833871	-2.22248	-2.15282
Potra000164g00603	4.088	4.11362	0.285728	0	0.142788	-0.00134684	-0.0464769	0.0724264	0.00873348	0.0065633	0.00808332	0.0135714	NA	0.00452945	0.0066309	-1.20375	-2.20792	-1.46369	-1.71515	NA	-2.32819	-1.84727
Potra000164g00604	5.50531	5.51893	0.327574	0.662251	0.0857886	0.00246116	-0.049119	0.0642143	0.00672835	0.00936136	0.0168444	0.016366	0.0109497	0.000644726	0.00793825	-1.72379	-1.49263	-0.522588	-1.43413	-1.2736	-2.40296	-0.974508
Potra000164g35090	1.75373	1.72679	0.227766	0	0.483417	0.00243673	-0.0685122	0.0642143	NA	NA	NA	NA	NA	NA	NA	NA	NA	NA	NA	NA	NA	NA
Potra000165g00605	5.10785	5.11311	0.0673612	0.0771903	0.394316	0.0230987	-0.0389178	0.0941322	0.00432097	0.00383205	0.00440193	0.0100918	0.0118626	0.00116227	0.00406304	-1.98892	-2.04114	-1.96985	-1.04994	-1.69687	-2.84454	-1.95939
Potra000165g00606	3.44996	3.4692	0.313633	0	0.584586	0.00466159	-0.0434582	0.0959256	NA	NA	0.0344052	0.011217	NA	0.00710967	NA	NA	NA	-0.107999	-1.77056	NA	-1.44616	NA
Potra000165g00607	4.6045	4.60678	0.0730144	0	0.537018	-0.00132678	-0.071399	0.128153	0.0239083	NA	0.0157198	0.00797562	0.0159021	0.00161818	0.0179867	-0.020924	NA	-0.219947	-1.78253	-0.51334	-2.42729	-0.656482
Potra000165g00608	3.89921	3.91636	0.0630581	2.15e-17	0.564985	0.0170496	-0.0636095	0.112982	NA	NA	NA	0.0100268	NA	0.00432881	0.0253687	NA	NA	NA	-1.39932	NA	-2.18226	0.089144
Potra000165g00609	0.675425	0.689692	0.127966	0.0156338	0.0459053	-0.0117721	-0.0492273	0.0627714	0.0152597	0.0050205	0.00704235	0.0146751	0.0222297	0.00443601	0.00564007	-0.488377	-2.09605	-1.38674	-0.980278	-0.394649	-1.99441	-1.70892
Potra000165g00610	1.52157	1.50102	0.0933997	0.395126	0.113242	-0.0220579	-0.05335	0.0325962	NA	NA	NA	0.00972395	NA	0.00451094	NA	NA	NA	NA	-1.33948	NA	-2.5096	NA
Potra000165g00611	2.30542	2.2981	0.0841787	0	0.143922	-0.00480677	-0.0417667	0.0413477	0.00823005	0.0111552	0.0119461	0.0159244	0.0400201	0.00259627	0.0183905	-1.69251	-1.14099	-0.889814	-0.712479	-0.317045	-2.44374	-0.814827
Potra000165g00612	0.111137	0	0.0419276	0.00680847	0.0733218	-0.00290218	-0.0425947	0.0493366	0.0186316	0.00796346	0.00916305	0.0276408	NA	0.00510222	0.0221393	-0.828818	-1.64778	-1.5368	-0.623392	NA	-1.84429	0.380394
Potra000165g00613	2.88038	2.89427	0.0883202	0.100745	0.187343	0.007534	-0.0247015	0.0394508	0.0152489	0.00652276	0.00447725	0.0243479	0.0154577	0.00267231	0.00195829	-0.390338	-2.2785	-2.05532	-0.488996	-0.549111	-2.5552	-2.39047
Potra000165g33821	0	0	0	NA	NA	-0.0117721	-0.0492273	0.0627714	NA	NA	NA	NA	NA	NA	NA	NA	NA	NA	NA	NA	NA	NA
Potra000166g00614	4.99514	5.01288	0.0449752	0.0832722	0.170284	-0.00465812	-0.0422807	0.0548195	0.00656705	0.00801281	0.0081424	0.0195471	0.0258105	0.00910608	0.0318044	-1.66711	-2.1972	-1.5822	-0.963368	-0.983762	-1.65354	-0.107633
Potra000166g00615	2.56841	2.57366	0.100353	NA	0.0182309	-0.00613914	-0.0321309	0.0640965	0.00455122	0.0010918	0.0040349	0.00996791	0.0201599	0.00113824	0.000959291	-2.15391	-2.50114	-2.19353	-2.00681	-0.961696	-2.71536	-2.15429
Potra000166g00616	4.27938	4.25851	0.0658784	0.0746634	0.204537	-0.0218654	-0.0455179	0.0277049	0.00663425	0.00196564	0.00187204	0.0088138	NA	0.00082937	0.00124568	-1.53328	-2.00295	-2.61254	-1.79432	NA	-2.85439	-2.34243
Potra000166g00617	5.24774	5.16656	0.371313	0.025126	0.361508	-0.015212	-0.053966	0.0279884	NA	NA	0.007089	0.0174758	0.00579275	0.00300986	NA	NA	NA	-1.60324	-0.781928	-1.96468	-2.01043	NA
Potra000166g00618	2.97167	2.95874	0.0778501	0.0191416	0.349044	-0.00902942	-0.0457112	0.032481	0.016185	0.0138431	0.0156849	0.0182301	0.041555	0.00561057	0.0230742	-0.652496	-1.42297	-0.258898	-1.01386	1.6816	-1.69187	0.538381
Potra000166g00619	3.89778	3.90019	0.0955552	0.0590157	0.395156	-0.00150109	-0.0656722	0.0839409	0.023342	0.00495663	0.0130255	0.041555	0.0446504	0.00701859	0.0259281	-0.353805	-1.97957	-1.09128	1.6816	-0.017491	-2.19249	-0.928279
Potra000166g00620	0.0148578	0	0.00591448	NA	0	0.0346331	-0.0344131	0.0750511	NA	NA	NA	0.0446504	0.0140542	0.0189251	0.00721729	NA	NA	NA	-0.017491	-0.85179	-0.511697	-1.51193
Potra000166g00621	1.89764	1.90895	0.14039	0	0.483563	0.0175993	-0.042274	0.119745	0.0255856	0.00983064	0.0169118	0.0140542	0.0479585	0.00685978	0.0211971	-0.313394	-0.348399	-0.75547	-0.85179	0.883576	-1.78303	-0.058976
Potra000167g00622	3.49617	3.5803	0.250745	0.0424411	0.370009	-0.000367153	-0.050625	0.0614422	0.0143701	0.0101528	NA	0.0170835	0.0176002	0.00306205	0.0167084	-0.995816	-1.36238	NA	-1.00618	-1.46958	-2.36284	-0.44933
Potra000167g00623	5.20463	5.19074	0.115356	0.0935595	0.385342	0.00297175	-0.0363218	0.0546612	0.0175486	0.0022887	0.0112037	0.0132589	0.00716187	0.00818194	0.0207773	0.119075	-2.35899	-0.934966	-1.65051	-1.74028	-0.037095	0.46163
Potra000167g00624	5.86879	5.93718	0.43046	0.351529	0.188809	-0.000230938	-0.039686	0.0685099	NA	NA	0.0183028	0.0168362	0.0148718	0.000499335	NA	NA	NA	-0.062862	-0.355522	-0.671115	-2.15374	NA
Potra000167g00625	3.90559	3.90623	0.167304	0.0552373	0.252667	-0.0110333	-0.0755864	0.0761649	0.0164961	0.00686712	0.0039283	0.0210484	0.0187406	0.00233	0.00598167	0.087478	-2.01446	-2.15278	-1.27767	-0.481822	-2.43793	-1.52532
Potra000167g00626	10.0203	10.0623	0.194698	0.43637	0.142226	-0.0221366	-0.049569	0.0229431	0.00998219	0.0163975	0.0127041	0.0131529	0.0175109	0.000994109	0.00952468	-1.50138	-1.64244	-1.29671	-1.52911	-1.21883	-2.90691	-1.71886
Potra000167g00627	5.48111	5.50954	0.248973	0.0667041	0.206918	-0.0117461	-0.062425	0.0444172	0.0181261	0.00841436	0.0145684	0.0202583	0.0188686	0.00206035	0.0191765	-0.595544	-1.32802	-0.569793	-1.1081	-1.17397	-2.60818	-0.278388
Potra000167g00628	0.14396	0	0.0536475	0.0296824	0.203927	-0.0079943	-0.0535848	0.0631323	0.00393542	0.00954937	0.014615	0.0146607	0.0296871	0.00271676	0.00689261	-1.77113	-1.20833	-0.759088	-0.86464	-0.740506	-2.21178	-1.58763
Potra000167g00629	2.8839	2.89698	0.511387	0.0588904	0.338933	-0.0102506	-0.0529536	0.0615236	0.0103854	0.00957714	0.0182837	0.0225571	0.0364336	0.00242807	0.0209373	-1.88064	-1.28812	-0.610844	-0.791579	-0.671395	-2.5938	-0.618507
Potra000168g00630	1.39815	1.38399	0.103916	NA	0.00202062	-0.00998472	-0.0490513	0.0310126	0.00843312	0.00280392	0.013258	0.00748912	0.00648544	0.00308093	0.00674161	-1.48351	-2.40312	-0.819311	-2.36436	-1.97226	-2.39361	-0.974066
Potra000168g00631	4.32851	4.28859	0.134208	0	0.757883	0.000852647	-0.0516678	0.0681489	0.0164892	0.0142709	0.0121977	0.0390409	0.0267271	0.00491826	0.00879919	-0.872367	-1.40328	-0.437567	-0.066785	-1.23634	-1.94783	-0.971597
Potra000168g00632	3.59466	3.59846	0.0687576	NA	0.0351498	0.0154491	-0.0433714	0.133128	0.00612763	0.00488528	0.00813727	0.0175504	0.0299427	0.00381775	0.00162301	-1.30834	-1.90106	-0.978449	-1.54787	0.484224	-1.83793	-1.89784
Potra000168g00633	5.68128	5.71385	0.142106	0	0.173477	0.0228744	-0.0433714	0.117732	0.00471782	0.00967501	0.00624047	0.0301858	0.0123315	0.000965646	0.00921745	-1.9059	-1.33829	-1.84223	-0.420708	-0.507788	-2.89174	-1.49594
Potra000168g00634	5.13856	5.16397	0.19703	0	0.213824	0.00053635	-0.0433714	0.133128	0.00335648	0.00605725	0.00329404	0.0156848	0.00345195	0.00211843	0.00448369	-1.7848	-2.06409	-2.36327	-0.955714	-1.9886	-2.72862	-2.08977
Potra000169g00635	5.7868	5.78739	0.176516	0.0288581	0.364858	-0.0181381	-0.0827274	0.0573961	0.0157318	0.0145844	0.0135105	NA	0.016535	0.00282025	0.0123693	-0.916028	-1.37466	-0.882185	NA	-1.46545	-2.40584	-1.09194
Potra000169g00636	4.31766	4.26913	0.130285	0.00745275	0.490983	-0.0296543	-0.0570754	0.0360989	0.0106504	0.00717551	0.00903946	0.0194321	NA	0.000589847	0.0109898	-0.371708	-1.61586	-1.64357	-0.985122	NA	-2.7224	-1.26238
Potra000169g00637	4.22629	4.20495	0.141236	0	0.326101	0.000384429	-0.051289	0.0817709	0.0207234	0.0110503	0.0149303	0.0312482	0.0131412	0.00192742	0.0086101	-0.561781	-1.81675	-0.762446	-0.674208	-1.24149	-2.6656	-1.52251
Potra000169g00638	4.25116	4.34029	0.237484	0.0775914	0.169098	0.0116734	-0.0427101	0.0786532	0.0180908	0.0089901	0.00481175	0.0229889	0.0222438	0.00069101	0.00477904	-1.02245	-1.5548	-1.90423	-1.06871	-0.959835	-2.99253	-2.13733
Potra000169g00639	5.69158	5.68691	0.063416	0	0.165942	0.0281528	-0.0297282	0.115571	0.0179673	0.00521042	0.00534337	0.0293649	0.0301175	0.00221983	0.0132634	-0.023313	-1.31507	-1.99361	-0.444487	-0.416921	-2.49425	-0.662828
Potra000169g00640	8.58954	8.5787	0.385727	0.152809	0.22747	0.00835726	-0.0391834	0.0846395	0.0124552	0.00411899	0.00683969	0.0196017	0.0364417	0.00150856	NA	-1.06695	-2.18479	-2.12831	-1.26917	0.031336	-2.43524	NA
Potra000169g00641	7.07526	7.13332	0.0723424	0	0.0783709	-0.0195635	-0.0536736	0.0312222	0.0038788	0.00331333	0.00545986	0.0224716	0.00836948	0.00144625	0.00905354	-2.16427	-2.31223	-1.77651	-0.859535	-1.83683	-2.85871	-1.55055
Potra000170g00642	0.00877345	0	0.00423626	NA	0	-0.0539781	-0.0539781	-0.0539781	NA	NA	NA	0.0209195	0.0195141	0.0259887	NA	NA	NA	NA	-1.51465	-1.75339	-1.30156	NA
Potra000170g00643	0.464123	0	1.58669	0	0.985866	-0.040546	-0.0913933	0.00700372	0.0288514	0.0273539	0.0259847	0.0193338	0.03235	0.0278615	0.0391928	0.219353	-1.27422	-0.816197	-1.80518	-0.428322	-0.856456	-0.031556
Potra000171g00644	2.36577	2.36127	0.2693	0.0178543	0.282495	0.015268	-0.0388258	0.0998669	0.00631296	0.0124417	0.0071039	0.00927486	0.00603266	0.00153287	0.0123405	-1.62677	-1.02773	-1.80035	-1.85567	-1.4131	-2.82085	-1.10946
Potra000172g00645	3.29147	3.58585	1.11986	0.00114688	0.891895	-8.07e-05	-0.0442427	0.0546634	NA	NA	NA	0.00540086	0.00631882	0.00498926	0.000625569	NA	NA	NA	-2.35345	-2.44618	-2.07916	-1.61159
Potra000172g00646	4.1688	4.19639	0.136507	0	0.176275	0.018288	-0.046926	0.0487699	0.000808771	0.000694918	0.00202795	0.00237211	0.00571598	0.00112872	0.00109306	-2.4371	-2.15162	-2.51131	-2.39263	-1.86992	-2.68861	-2.08909
Potra000172g00647	3.03467	3.01911	0.126304	0.0245394	0.147196	0.0206613	-0.00465386	0.0380845	0.00116526	NA	0.00315376	0.00586283	0.00325855	0.00260136	NA	-2.75	NA	-2.05862	-2.26478	-2.54124	-1.83447	NA
Potra000173g00648	7.89861	7.91926	0.134915	0.142692	0.39715	-0.00867445	-0.055715	0.0452858	0.0105595	0.00324404	0.00596091	0.014446	0.0199289	0.0015749	0.00908076	-1.61699	-1.59974	-1.56585	-1.4082	-1.42913	-2.71494	-1.41624
Potra000173g00649	3.75	3.76042	0.102863	0.191355	0.279954	0.00308956	-0.0515268	0.183006	0.0123691	0.0245521	0.00736888	0.0191883	NA	0.00224149	0.0107479	-1.0598	-0.339983	-1.34308	-0.517077	NA	-2.48816	-0.318342
Potra000173g00650	0.00979925	0	0.00438411	NA	0	0.0197157	-0.0479466	0.0924711	NA	NA	NA	0.0231535	0.0126322	0.016068	NA	NA	NA	NA	-1.08408	-1.23108	-1.76818	NA
Potra000173g00651	4.65193	4.64753	0.195204	0	0.131117	0.0298323	-0.0407349	0.104423	NA	0.0123986	0.00920438	0.0171065	0.0254795	0.0234062	NA	NA	-0.553668	-0.612852	-0.999673	-0.872446	-1.1005	NA
Potra000173g31163	0.00542373	0	0.00212974	NA	0	NA	NA	NA	NA	NA	NA	0.0120179	0.0163342	0.00890369	0.0178189	NA	NA	NA	-1.52634	-1.04371	-2.12296	-1.1835
Potra000173g31164	0	0	0	NA	NA	NA	NA	NA	NA	NA	NA	0.0171204	0.0250381	0.00358196	NA	NA	NA	NA	-0.50613	-1.05817	-1.41723	NA
Potra000173g31165	0	0	0	NA	NA	-0.00334294	-0.0470633	0.0224363	NA	NA	NA	NA	NA	NA	NA	NA	NA	NA	NA	NA	NA	NA
Potra000173g31166	0.501779	0.503933	0.135288	0.129736	0.403322	0.025782	-0.0282494	0.0791378	NA	NA	0.017621	0.00798913	0.0140905	0.00517453	NA	NA	NA	-0.163665	-1.75959	-1.27199	-1.68269	NA
Potra000174g00652	4.1335	4.10094	0.226749	0	0.329746	0.0118951	-0.0375977	0.080686	0.00922822	0.00399007	0.0030369	0.0129036	0.00743274	0.00214924	0.0118812	-1.1866	-2.32551	-2.36772	-1.88319	-1.48702	-2.70016	-1.57677
Potra000174g00653	6.36912	6.36174	0.0416306	0.143733	0.266798	0.0187354	-0.0160615	0.0743863	0.000640566	0.000464538	0.00221329	0.00891737	0.00877623	0.000487219	0.00105204	-2.44973	-1.79974	-2.35405	-1.10991	-1.91843	-2.50282	-1.91351
Potra000174g00654	5.02381	5.06278	0.0793058	0.0804341	0.181451	-0.0111341	-0.0430441	0.0344437	0.00420846	0.00566937	0.00271941	0.0278668	0.0106057	0.00882687	NA	-2.21392	-1.74937	-2.41395	-0.172871	-1.64581	-1.36322	NA
Potra000174g00655	4.28323	4.26323	0.0902074	0.130491	0.291727	0.0318173	-0.0471441	0.0713326	NA	NA	0.00385561	0.0134198	0.00699518	0.00193076	0.00466754	NA	NA	-2.06678	-1.2633	-2.14474	-2.77173	-2.03365
Potra000174g00656	4.50476	4.52643	0.0651305	0.136397	0.251131	-0.012199	-0.0490817	0.0489901	0.0103883	0.00280918	0.00213396	0.00888192	0.0116222	0.00510125	0.00904148	-1.06868	-2.53294	-2.59154	-1.41069	-1.48622	-1.96443	-1.49099
Potra000174g31188	0.116121	0	0.048216	NA	0	NA	NA	NA	NA	NA	NA	0.00700318	0.0207985	0.000918255	0.00198225	NA	NA	NA	-1.64872	-0.952927	-2.85352	-2.38363
Potra000175g00657	7.33434	7.32333	0.163242	0	0.25309	0.0170231	-0.0252958	0.0554318	0.0244864	0.0165299	0.021964	0.0251376	0.0220717	0.00203174	0.0286539	0.508224	-1.41559	-0.360158	-0.539205	-0.618793	-2.46335	-0.585634
Potra000175g00658	4.75952	4.83183	0.300074	0	0.12903	0.0214674	-0.046095	0.123049	0.0208054	0.0192324	0.00691552	0.0326689	0.026973	0.00516346	0.0084581	-0.936482	-0.657968	-1.55879	0.101981	-0.956049	-1.79519	-1.35025
Potra000175g00659	4.30332	4.30507	0.15503	0	0.548786	-0.0199661	-0.0627865	0.0510807	0.0194913	0.00902152	0.0126467	0.0154654	NA	0.00437547	0.0188827	-0.613422	-1.30378	-1.29665	-1.50229	NA	-1.90839	-0.337833
Potra000175g00660	3.72373	3.70536	0.075591	1.71e-16	0.131833	-0.00679024	-0.0567594	0.122675	0.0192211	0.016292	0.01397	0.0180095	0.0161076	0.0108797	0.00952225	-0.234941	-0.980012	-1.03506	-0.687254	-0.71957	-1.19145	-1.50516
Potra000175g00661	3.85719	3.9138	0.243196	1.37e-15	0.408561	-0.00768458	-0.0552526	0.0412886	0.0347811	0.0162618	0.0221758	0.0340317	0.0179733	0.00891826	0.0165067	0.278427	-1.19073	-0.326132	-0.942671	-0.681969	-1.80086	-0.897578
Potra000175g00662	0.10169	0	0.0370729	0	0.0431005	0.0271884	-0.0640254	0.0819824	NA	NA	NA	NA	NA	NA	NA	NA	NA	NA	NA	NA	NA	NA
Potra000175g00663	4.84721	4.85437	0.0595322	0	0.633574	-0.000754685	-0.0655418	0.12044	NA	NA	0.0159278	NA	0.0206848	0.00336085	0.0429072	NA	NA	-0.858791	NA	-0.990237	-2.08474	1.06194
Potra000175g00664	0.0930604	0	0.057976	0	0.211224	0.0113504	-0.0655418	0.116566	NA	NA	NA	NA	NA	NA	NA	NA	NA	NA	NA	NA	NA	NA
Potra000175g00665	0.115476	0	0.076269	0.0453278	0.475966	-0.00179129	-0.0489895	0.12044	NA	NA	0.0263833	0.0199658	NA	0.0373109	NA	NA	NA	-0.43848	-0.97221	NA	-0.490977	NA
Potra000175g00666	4.14638	4.1659	0.066665	0.176559	0.232118	0.000147984	-0.0468737	0.0515105	0.0192872	0.0112843	0.017363	0.029615	0.0315882	0.025324	NA	-0.906514	-2.13098	-0.504836	-0.424712	-0.206801	-0.811743	NA
Potra000175g00667	0.545605	0.502095	0.239263	0.0181876	0.591397	-0.0103418	-0.0516848	0.0851761	NA	NA	0.0229657	0.0286936	0.0197727	0.00320944	0.0175817	NA	NA	-0.28404	-0.488485	-0.46672	-2.31006	-0.530426
Potra000175g00668	0.183528	0	0.0806682	0.00801115	0.403018	0.0307852	-0.0202424	0.134467	NA	NA	0.0278283	0.0128988	0.0297685	0.00617909	0.0172217	NA	NA	-0.242714	-1.36273	-0.379256	-1.65909	0.756705
Potra000175g31212	3.67799	3.67844	0.0867507	0	0.193539	0.0049856	-0.0402765	0.0627301	NA	NA	NA	NA	0.0314229	0.0205676	0.0124648	NA	NA	NA	NA	-0.164314	-0.602331	-1.27913
Potra000175g34074	0.0272028	0	0.0175055	0.348829	0.16487	0.0189388	-0.0640254	0.0819824	NA	NA	0.0081285	0.0323092	0.0128988	0.0141598	NA	NA	NA	-1.88504	-0.816662	-1.36273	-0.834923	NA
Potra000176g00669	2.8081	2.76261	0.447744	0.0141545	0.463055	0.0228104	-0.0440168	0.0719097	0.012046	0.0118999	0.00639379	NA	0.0113137	0.00626541	NA	-1.58553	-1.9471	-1.97717	NA	-1.6703	-1.74996	NA
Potra000176g00670	4.50389	4.44934	0.252023	0.0266752	0.456743	-0.00957356	-0.0568312	0.0865604	0.00414984	0.0134025	0.0125974	0.0299999	0.00697811	0.00305932	0.00757985	-1.97805	-0.194423	-0.934255	-0.424843	-2.23572	-2.44243	-1.42272
Potra000176g00671	4.50558	4.53698	0.0861579	0	0.023337	0.0127984	-0.0531595	0.118166	0.00841217	0.00506986	0.00701392	0.0175584	0.0138349	0.00206924	0.00575458	-0.815293	-2.20972	-1.31832	-1.57547	-0.744003	-2.82233	-1.60329
Potra000176g00672	7.30301	7.32265	0.491916	0.0869245	0.276409	-0.00397383	-0.0569818	0.083331	0.0192813	0.0139645	0.0190299	0.022936	0.0247781	0.00206439	0.0259663	-0.660995	-1.10887	-0.603941	-0.822102	-0.831604	-2.57459	-0.710703
Potra000176g00673	5.11112	5.11004	0.073587	0	0.403082	-0.0182652	-0.0562048	0.0307063	0.0191117	0.0133578	0.0200094	0.0328219	0.0105564	0.000278888	NA	-1.22268	-1.71955	-0.2016	-0.497453	-1.81584	-1.67973	NA
Potra000176g00674	4.02173	4.0254	0.10451	0	0.416365	-0.0295211	-0.051381	0.0233967	0.0115139	0.00944338	0.00765771	0.0193374	0.00791374	0.00580423	0.00501786	-0.740595	-1.06229	-1.33536	-1.04097	-0.826578	-1.88691	-1.46037
Potra000176g00675	0.069298	0	0.0258638	NA	0	-0.0164822	-0.0676463	0.0247082	0.00840589	NA	0.00954219	0.0187922	0.00700391	0.00731244	0.017726	-1.32485	NA	-0.810777	-0.077414	-1.4899	-1.24704	0.22586
Potra000176g34384	0	0	0	NA	NA	-0.00936436	-0.0676463	0.0247082	NA	NA	NA	NA	NA	NA	NA	NA	NA	NA	NA	NA	NA	NA
Potra000177g00676	1.71963	1.76947	0.575832	0	0.713963	NA	NA	NA	NA	NA	NA	0.025448	0.0211481	0.0416336	NA	NA	NA	NA	-0.943072	-1.48216	0.298698	NA
Potra000177g00677	4.77025	4.76344	0.271724	0.125794	0.836145	0.0157771	-0.0103418	0.0789239	NA	NA	0.0352917	0.0451266	0.020487	NA	NA	NA	NA	-0.806913	-0.293954	-0.984286	NA	NA
Potra000177g00678	1.01288	0.941395	0.269823	5.16e-16	0.586906	0.0210591	-0.0325584	0.114803	NA	0.0238702	0.0274859	0.0274719	NA	0.0111586	NA	NA	-0.823223	-0.576288	-0.25248	NA	-1.75372	NA
Potra000177g00679	1.37718	1.34992	0.195077	0	0.518159	0.00843018	-0.0571775	0.0898053	NA	NA	NA	NA	NA	NA	NA	NA	NA	NA	NA	NA	NA	NA
Potra000177g00680	4.35757	4.3526	0.0879553	0.0691145	0.413733	0.0274741	-0.0489111	0.221915	0.00989495	0.0138002	0.0213201	0.0228502	0.0160525	0.00245498	0.0203039	-1.54875	-0.44885	-0.538624	-1.31965	-0.922694	-2.45491	-0.233187
Potra000177g00681	5.50535	5.51338	0.0980333	0.0286935	0.352682	0.0166378	-0.0450808	0.197078	NA	NA	NA	0.0178401	0.0110752	0.0017409	0.013704	NA	NA	NA	-1.08954	-1.1206	-2.91505	-1.71621
Potra000177g00682	1.23641	1.30884	0.278966	0.00560145	0.682643	0.0169137	-0.0406642	0.119515	NA	0.0107513	0.0279457	0.0110752	0.0188225	0.0100361	NA	NA	-1.33863	-0.49705	-1.1206	-1.34176	-1.26258	NA
Potra000177g00683	7.58524	7.57722	0.0861304	0.0309513	0.44902	0.0077343	-0.0569318	0.163201	0.0137161	0.0059147	0.0135511	0.0199076	0.0336054	0.00235611	0.021968	-1.34415	-1.73593	-1.13554	-0.874678	-1.05736	-2.57473	-0.089366
Potra000177g34765	0.664569	0.669484	0.135001	0	0.371212	0.0112272	-0.0571775	0.114803	NA	NA	NA	NA	NA	NA	NA	NA	NA	NA	NA	NA	NA	NA
Potra000178g00684	4.4027	4.40632	0.154076	1.41e-16	0.659817	0.0147872	-0.0490183	0.0920238	0.0148799	0.0156568	0.00905853	NA	NA	0.00364373	0.023918	-0.894253	-1.1892	-1.46372	NA	NA	-2.35679	-0.419092
Potra000178g00685	2.36072	2.27095	0.286791	0	0.785358	0.0075054	-0.0295799	0.140254	NA	0.0172139	0.0112064	0.025684	0.0176825	0.0151609	NA	NA	-1.07266	-1.12549	-0.748888	-0.924624	-0.8804	NA
Potra000178g00686	0.40582	0.39223	0.126004	0	0.382861	0.0151092	-0.0272262	0.094784	NA	NA	0.0059652	NA	0.0155409	0.00222787	0.0276506	NA	NA	-2.08063	NA	-0.678253	-2.58569	-0.812747
Potra000178g00687	0.49693	0.488619	0.149642	0	0.134765	0.0106464	-0.0448689	0.111723	NA	NA	NA	0.0194953	NA	0.00245565	0.0304916	NA	NA	NA	-1.15722	NA	-2.5538	-0.333069
Potra000178g00688	0.220756	0	0.0722681	0	0.039108	0.00513032	-0.0459737	0.0749729	0.0210073	0.0105641	0.0190055	0.00922538	0.0235734	0.00378368	0.0151967	0.069862	-0.266413	-0.243771	-0.911917	-0.101872	-2.29604	-0.988763
Potra000178g00689	2.43504	2.4455	0.0842556	0.174993	0.120416	-0.00269752	-0.0369272	0.036249	0.00662503	0.00176204	NA	0.0123068	0.0058114	0.00207901	0.00845745	-1.52946	-2.36434	NA	-1.84178	-1.82629	-2.57178	-0.712827
Potra000178g00690	0	0	0	NA	NA	0.00349956	-0.0314172	0.0288314	0.0251393	NA	0.00246637	0.0274407	0.0112516	0.0092818	0.0143282	-0.495545	NA	-2.01553	-0.400776	-0.83064	-1.42277	-0.89677
Potra000178g00691	0.00313553	0	0.00107447	NA	0	0.000871725	-0.0368744	0.109705	0.0082777	NA	0.00446561	0.0140581	0.0126023	0.0138664	0.0115765	-1.07653	NA	-1.85229	-0.41652	-1.20878	-1.7198	-1.17158
Potra000178g00692	1.63168	1.65362	0.200201	0	0.109842	-0.00233473	-0.0557623	0.0588674	NA	NA	0.00659064	0.0120288	0.0185187	0.013647	0.0140826	NA	NA	-1.60641	-1.54053	-0.207922	-0.824572	-1.04403
Potra000178g00693	3.91678	3.88016	0.183814	0	0.502249	-0.00843028	-0.065302	0.0683663	0.00940631	0.0145423	0.00745887	0.00733371	0.0194676	0.00513432	0.00793355	-1.00419	-0.112922	-1.61643	-1.49541	-0.27174	-2.27785	-1.62473
Potra000178g00694	2.18865	2.14721	0.183652	0.193458	0.283012	-0.00297559	-0.065302	0.0683663	0.011724	0.0107947	0.0158068	0.0162334	0.00410381	0.00615585	0.0149921	-0.75559	-0.800678	-0.882673	-0.93938	-2.10162	-1.19515	-0.629065
Potra000178g31257	0	0	0	NA	NA	-0.0111417	-0.0348729	0.036249	NA	NA	NA	NA	NA	NA	NA	NA	NA	NA	NA	NA	NA	NA
Potra000178g31258	0	0	0	NA	NA	NA	NA	NA	NA	NA	0.00769556	0.023597	0.0510105	0.00275377	0.0101152	NA	NA	-1.21042	-0.722014	-0.067043	-2.23401	-0.905335
Potra000178g35187	0	0	0	NA	NA	-0.00120066	-0.065302	0.0639831	NA	NA	NA	NA	NA	NA	NA	NA	NA	NA	NA	NA	NA	NA
Potra000179g00695	3.11153	3.18529	0.586372	0.0159567	0.715603	0.0110273	-0.0414104	0.116749	0.0210718	0.00693646	0.0275328	NA	NA	0.0198382	NA	-0.545766	-1.60776	-0.319151	NA	NA	-0.831344	NA
Potra000179g00696	1.21247	1.22276	0.22254	0	0.289231	0.000704935	-0.0488533	0.101897	NA	0.00275371	0.0280944	0.0151836	0.0272269	0.00785089	NA	NA	-1.7714	-0.09599	-0.935111	-0.731202	-1.04262	NA
Potra000179g00697	0.113612	0	0.0482822	0	0	0.0145999	-0.030782	0.0709544	0.0136573	NA	0.0506181	NA	0.0199993	0.00618257	0.0362888	-0.993124	NA	0.228459	NA	-1.037	-1.70256	0.639951
Potra000179g00698	4.23182	4.23768	0.251019	0.0343958	0.301354	0.0120491	-0.030782	0.0516431	NA	0.0163744	0.017289	0.0431217	NA	0.00190566	NA	NA	-1.04334	-0.786364	0.626628	NA	-2.02774	NA
Potra000179g00699	2.60691	2.55133	0.228649	0.145683	0.468229	0.0142635	-0.0568035	0.108531	NA	0.0150784	0.0156308	0.021966	0.0123084	0.0185719	0.0206981	NA	-1.42058	-1.26754	-0.605317	-1.08273	-0.488195	-0.366081
Potra000179g00700	0.419904	0.472187	0.0861547	NA	0	0.0302517	-0.0385463	0.106341	0.0121208	0.0169778	0.0114924	0.041802	0.0129564	0.0102304	0.00356341	-1.29229	-1.02788	-1.06675	-0.08388	-1.58243	-1.45916	-1.32981
Potra000179g00701	4.79454	4.83592	0.218877	0.113608	0.254912	0.0273113	-0.0358562	0.0840965	0.0175795	0.00907922	0.00751554	0.0279137	0.00462453	0.0023391	0.0128048	-0.81175	-1.8885	-1.84404	-0.246672	-2.16537	-2.71903	-1.13033
Potra000179g00702	2.16197	2.11296	0.161984	0.0462105	0.175709	1.05e-05	-0.074709	0.0931868	0.022916	0.00571561	0.00863087	NA	0.0107664	0.00171236	0.00785223	-0.572545	-1.98504	-1.35861	NA	-1.5786	-2.70351	-1.81289
Potra000179g00703	0.10179	0	0.0398439	0.174534	0.197582	0.00251692	-0.0795459	0.0954761	NA	NA	0.0169115	0.013086	0.013086	0.00303787	0.0166623	NA	NA	-0.186493	-1.02513	-1.02513	-2.2398	-0.790741
Potra000179g00704	0.170624	0	0.0953132	0.0400152	0.550709	-0.00146343	-0.0610806	0.100185	0.0120406	0.00765668	0.0120032	0.0317192	NA	0.00762811	0.0104764	-1.35712	-1.07597	-1.54392	0.066403	NA	-1.43519	-1.3657
Potra000179g00705	1.81128	1.76593	0.853188	0.0123755	0.858814	0.0111916	-0.0587095	0.161421	0.00791291	NA	0.0203712	0.0125855	0.0154673	0.00840997	0.00671011	-1.51463	NA	-0.457706	-1.24621	-0.819425	-1.44298	-1.69524
Potra000179g31266	0	0	0	NA	NA	NA	NA	NA	NA	NA	NA	0.0205817	0.0156262	0.00493482	0.0143693	NA	NA	NA	-0.869341	-1.23696	-2.24851	-0.769674
Potra000179g35148	0	0	0	NA	NA	0.0298121	-0.0385463	0.086091	NA	NA	NA	NA	NA	NA	NA	NA	NA	NA	NA	NA	NA	NA
Potra000180g00706	1.6549	1.63739	0.159296	0	0.289732	0.00323021	-0.0604837	0.101754	0.0108672	0.00438403	0.00939333	0.0167008	0.00564977	0.00295391	0.0153417	-1.75621	-2.335	-1.6589	-1.02591	-1.88996	-2.50674	-1.19939
Potra000180g00707	4.05033	4.02856	0.248411	0.287812	0.0786296	0.000384817	-0.0532454	0.0855391	0.0085702	0.0157561	0.00426109	0.0147896	0.00672961	0.00219017	0.00533455	-1.96103	-0.816329	-2.12857	-1.27218	-1.91406	-2.55787	-1.75453
Potra000180g00708	1.53665	1.52721	0.203812	0.105713	0.201817	-0.00407892	-0.0573683	0.0913219	0.00724725	0.00740195	0.0098084	0.00841257	0.0147896	0.00232075	0.0066319	-1.68284	-1.29672	-1.53404	-1.5498	-1.27218	-2.39746	-1.24651
Potra000180g00709	4.49361	4.50936	0.0855039	0	0.233591	-0.0107138	-0.0542446	0.0618624	0.0243394	0.00699213	0.0118068	0.0338401	0.0189433	0.00571038	0.0241782	0.359894	-2.19312	-0.737571	0.405906	-0.558311	-1.48785	0.104429
Potra000180g00710	5.97223	5.98769	0.0824508	0.0754144	0.565253	0.00046548	-0.0509	0.0698761	0.0108169	0.0172909	0.00700364	0.0114507	0.0154535	0.00249723	0.000734491	-1.11511	-0.178886	-1.52671	-1.56551	-0.092629	-2.54206	-2.10141
Potra000180g00711	4.3634	4.39721	0.101439	0	0.193086	0.00685328	-0.0693769	0.086541	0.00748545	0.0169939	0.00631881	0.0154535	0.0043032	0.00240808	0.00723308	-1.26991	-0.351833	-1.80664	-0.092629	-2.01561	-2.48756	-1.09964
Potra000180g00712	0.303285	0.353987	0.0850242	0.0299457	0.245011	0.00540599	-0.0693769	0.0731127	0.00554908	0.00918875	0.00960982	0.0176305	0.00390925	0.00183197	0.00628539	-1.88519	-1.3213	-0.21296	-0.64059	-2.26832	-2.72472	-1.48467
Potra000180g00713	5.32319	5.34189	0.116995	0.0911915	0.474923	0.0289851	-0.0309194	0.0726759	0.0187243	0.00689118	0.00793008	NA	0.0176305	0.00513043	0.0137588	-0.392049	-1.64376	-0.741276	NA	-0.64059	-0.839595	-1.17517
Potra000180g00714	2.61362	2.5984	0.17954	0.0125771	0.678272	0.00055258	-0.0372452	0.104358	0.010606	0.016127	0.015642	0.0128912	0.0137712	0.00491502	0.0130713	-0.70391	0.170557	-0.45639	-0.800144	-0.70287	-2.07439	-0.464194
Potra000180g00715	2.88324	2.85281	0.184373	0.0261016	0.52156	0.0139569	-0.0372178	0.0734611	0.00782766	0.00762443	0.00945459	0.0144624	0.0113681	0.00181093	0.0031901	-1.23968	-1.1948	-1.00641	-0.779775	-0.577661	-2.53365	-1.88772
Potra000180g00716	2.8781	2.8648	0.313191	0.142673	0.244126	0.000775561	-0.0395892	0.0748283	NA	NA	0.00286349	0.0113681	0.00486394	0.0133328	0.00879197	NA	NA	-2.34713	-0.577661	-1.53956	-1.31977	-0.783839
Potra000180g00717	0.995328	1.01594	0.112082	0.0373434	0.153496	-0.0140631	-0.0545848	0.0541564	0.00116782	0.00792237	0.000579415	0.00126768	0.00404673	0.00282452	0.00910202	-2.3205	-1.61505	-1.59304	-2.59211	-2.12396	-2.01422	-0.642891
Potra000180g00718	4.0818	4.07506	0.0774041	0	0.371655	0.00339183	-0.0446683	0.0786243	0.0114114	0.00294908	0.00552911	0.00598513	0.00778922	0.00246231	0.00742493	-1.24763	-2.29841	-1.61954	-1.71969	-1.63292	-2.69594	-1.95816
Potra000180g31277	1.36092	1.37336	0.287064	0	0.167829	NA	NA	NA	NA	NA	NA	0.0144944	0.0159808	0.00210959	0.00542151	NA	NA	NA	-1.69662	-0.812052	-2.64229	-1.28985
Potra000180g35105	0	0	0	NA	NA	0.00178425	-0.0604837	0.101754	NA	NA	NA	NA	NA	NA	NA	NA	NA	NA	NA	NA	NA	NA
Potra000181g00719	0.0139817	0	0.00934192	NA	0	-0.0128393	-0.0128393	-0.0128393	NA	NA	0.00027988	0.00762515	NA	0.00112212	NA	NA	NA	-1.15776	-1.33932	NA	-2.24195	NA
Potra000181g00720	0	0	0	NA	NA	0.00462819	-0.0232791	0.0359156	NA	NA	NA	0.00683913	0.00785921	0.00712097	NA	NA	NA	NA	-1.14633	-1.48816	-1.77161	NA
Potra000181g00721	0.746094	0.750783	0.112814	0.0441488	0.188763	0.0158005	-0.0365563	0.0725074	0.0153743	0.00444441	NA	0.00496701	NA	0.00157875	NA	-0.251543	-1.9881	NA	-1.59478	NA	-2.79584	NA
Potra000181g00722	5.00625	4.99719	0.222066	0.277096	0.209243	-0.0115657	-0.0757156	0.0527192	0.00951927	0.0155342	0.015432	0.00965131	0.00953782	0.00167964	0.0124134	-0.433688	-1.48107	-0.142296	-1.32874	-1.34439	-2.69694	-0.380493
Potra000181g00723	1.50157	1.47984	0.107306	2.05e-16	0.360482	-0.0133366	-0.0472452	0.11676	0.00248479	0.0049198	0.00831419	0.0204585	0.00808261	0.00378697	0.0229796	-2.27161	-1.93997	-1.26925	-0.518405	-1.35418	-1.90343	0.226962
Potra000181g00724	3.72748	4.12659	1.02728	0.0263153	0.932423	-0.00629179	-0.0331832	0.06982	0.00794202	0.0100176	0.00534215	0.0169303	0.0121774	0.00318374	0.000940818	-1.61533	-1.36849	-0.509738	-0.568335	-1.94972	-2.17684	-2.02191
Potra000181g00725	1.35193	1.33361	0.230343	0.00557062	0.603052	0.0218669	-0.0366428	0.0786264	0.00503731	0.0165095	0.00686801	0.0215335	0.011215	0.00807081	0.019353	-1.68835	-0.017198	-1.92497	-0.390304	-1.06722	-1.82715	-0.974518
Potra000181g00726	2.24292	2.21066	0.572859	0.0151487	0.90686	-0.00124202	-0.0581863	0.0708121	0.0118217	0.016311	0.0113709	0.0156706	0.0104696	0.011992	0.0335151	-0.857954	-1.24141	-1.36078	-0.444236	-1.58144	-0.616324	-0.173802
Potra000181g31287	0	0	0	NA	NA	NA	NA	NA	NA	NA	NA	0.0132159	0.0156706	0.00750314	0.0253355	NA	NA	NA	-1.85299	-0.444236	-1.35666	0.14772
Potra000182g00727	2.51289	2.47317	0.215619	0.0192648	0.422639	-0.00124769	-0.0355946	0.0379722	0.00219224	0.000811795	0.00138931	0.0026039	0.00801198	0.00335275	0.000885841	-2.54611	-2.74847	-2.78583	-2.71727	-1.38293	-2.3332	-1.88647
Potra000182g00728	3.46175	3.42666	0.123293	0.298744	0.31734	0.00866263	-0.0474697	0.0874018	NA	NA	0.00405278	0.00679834	0.0106384	0.0072098	NA	NA	NA	-1.65294	-1.797	-1.84942	-1.56085	NA
Potra000182g00729	5.50806	5.47691	0.210067	0.406852	0.223168	0.00693691	-0.0340701	0.096418	0.00846518	0.00532915	0.00732726	0.0112976	0.00669789	0.00300945	0.0109103	-1.74217	-1.2957	-1.70881	-1.00361	-2.14979	-2.40525	-1.03428
Potra000182g00730	3.69426	3.68639	0.354649	0	0.34766	0.0133923	-0.0551952	0.0856151	0.0108452	0.006406	0.00572909	0.0068016	0.00432717	0.00302698	0.0146075	-0.711085	-1.57011	-1.81078	-1.81611	-1.80468	-2.33558	-0.646069
Potra000182g00731	2.60912	2.61825	0.126491	0.016235	0.626239	0.0284609	-0.0516397	0.0936725	0.0079468	NA	0.00671688	0.00392179	0.0105065	0.00549983	NA	-2.03216	NA	-1.97731	-2.1027	-0.793714	-1.39915	NA
Potra000182g00732	0.731859	0.75732	0.144586	0	0.165934	0.0295565	-0.0316163	0.0806212	0.00891886	0.00920039	0.0132899	0.0145841	0.00620789	0.00412796	0.0094714	-1.21911	-0.459417	-0.917547	-0.237372	-1.96457	-2.09133	-0.944147
Potra000183g00733	2.19982	2.17776	0.29863	0	0.436936	-0.0113806	-0.0659534	0.036513	0.00589877	0.0195045	0.00532057	0.0158167	0.0127645	0.00558102	0.0111237	-1.37598	0.381452	-1.85025	-0.552919	-0.906409	-1.66392	-1.47383
Potra000183g00734	2.85401	2.8423	0.165936	0.0942082	0.273484	0.00465975	-0.0442519	0.0559681	0.0145878	0.00510596	0.00726646	0.00835077	0.0109824	0.00498862	0.0169301	-0.236343	-1.41517	-1.15811	-1.31898	-0.99803	-1.75262	-0.621952
Potra000184g00735	4.85567	4.90093	0.0693401	0.101127	0.125015	0.00231911	-0.0521802	0.0678993	0.0033887	0.00330326	0.00311322	NA	0.0131893	0.00186806	0.00755039	-2.30378	-2.33799	-2.31706	NA	-1.50888	-2.73841	-1.82555
Potra000184g00736	8.49175	8.51263	0.247053	0	0.341162	0.00447135	-0.0257578	0.0629511	0.00454362	0.00384085	0.0107383	0.0130295	0.00923398	0.00589842	0.00192567	-2.13681	-2.40632	-1.16193	-1.2068	-1.27996	-2.25481	-2.37498
Potra000184g00737	2.8623	2.84896	0.143135	0.14622	0.194194	0.0289336	-0.0563228	0.118966	0.00986707	0.0110901	0.00404626	0.0143104	0.0127937	0.0040824	0.00329516	-1.06043	-1.74123	-2.1914	-1.82084	-1.13215	-2.18301	-2.33439
Potra000184g00738	4.15811	4.15999	0.110868	0	0.0121845	0.0349799	-0.0400882	0.114821	0.0111585	0.0151826	0.0122434	0.0125189	0.00862351	0.00616766	0.00583975	-0.342807	-0.506832	-0.936233	-1.08102	-1.31014	-1.6444	-1.63529
Potra000184g00739	4.69222	4.73722	0.127896	0.0921408	0.309256	0.0103668	-0.0506798	0.170217	0.0106385	0.0194171	0.0192082	0.0315177	0.0125189	0.0233705	NA	-0.757169	-0.482068	-0.164976	-0.191708	-1.08102	-0.460412	NA
Potra000184g00740	4.07127	4.05564	0.106077	0	0.190075	0.00509182	-0.0503644	0.114543	0.00837713	0.00681608	0.00878304	0.0428232	0.0184061	0.00195159	0.0029414	-1.65844	-2.00393	-1.2449	0.11847	-1.17271	-2.62283	-2.1222
Potra000184g00741	2.37984	2.39286	0.226931	0.00159954	0.592154	0.0157006	-0.0636657	0.0867673	0.0178099	0.00561289	0.0132561	0.0211007	NA	0.0048014	0.00731132	-1.17204	-1.05246	-1.26927	-0.905448	NA	-2.1998	-1.41154
Potra000185g00742	1.36676	1.33028	0.266966	0.0128603	0.686509	0.0313943	-0.0297703	0.148356	NA	0.0168684	0.0356049	0.0266294	0.0098082	0.0250025	NA	NA	-1.26888	-0.033596	-0.517661	-1.70089	-1.30961	NA
Potra000185g34465	0.00528151	0	0.00204212	NA	0.0135521	0.0533934	-0.0121814	0.115612	NA	NA	NA	0.0286605	0.0248099	NA	NA	NA	NA	NA	-0.343078	-0.574305	NA	NA
Potra000186g00743	6.35229	6.37562	0.0636326	0.0551072	0.492453	-0.0207279	-0.0468774	0.0123102	0.00383903	0.00784954	0.0051707	0.00920427	0.014406	0.00169021	0.00786042	-1.99701	-1.88754	-1.5805	-0.924411	-0.525527	-2.46233	-0.482797
Potra000186g00744	6.44095	6.4919	0.220328	NA	0.0365113	-0.0169153	-0.0466879	0.0439807	NA	NA	0.00410972	0.00241475	NA	0.000867343	0.00436335	NA	NA	-2.08805	-2.43614	NA	-2.90468	-2.09119
Potra000186g00745	0	0	0	NA	NA	-0.0186975	-0.0554439	0.0155768	NA	NA	NA	0.0162658	0.0138742	0.0419158	NA	NA	NA	NA	-0.039848	-1.12068	0.167681	NA
Potra000186g00746	4.10132	4.13965	0.0946748	0.0746502	0.0870768	-0.0137032	-0.0458399	0.0439807	0.00202421	0.00267145	0.0026547	0.0147437	0.00598813	0.00183278	0.00303181	-2.26775	-2.51212	-2.3023	1.03047	-1.5706	-2.56693	-1.79117
Potra000186g00747	1.53284	1.4535	0.348998	NA	0.0276913	0.0200381	0.0088368	0.0312394	NA	0.00468509	NA	0.00642438	0.00869461	NA	NA	NA	-1.48832	NA	-2.04277	-1.91954	NA	NA
Potra000186g00748	2.98491	2.98407	0.307178	0.0925854	0.526121	-0.0112452	-0.0632819	0.0517976	0.0267753	0.0134657	0.00903843	0.0226135	0.0224077	0.00538879	0.0153336	0.403398	-0.805764	-1.17512	-0.226792	-0.090128	-2.21099	-0.5418
Potra000186g00749	5.15568	5.18471	0.421299	0.587525	0.174177	-0.00679517	-0.0438776	0.0474461	0.0172368	0.0194447	0.0104086	0.0224077	0.022568	0.00458035	0.0198866	0.350123	0.074167	-0.78927	-0.090128	0.266374	-1.85171	-0.1284
Potra000186g00750	4.90753	4.89741	0.167015	0.0710338	0.343154	-0.00656935	-0.0770841	0.104293	0.0179115	0.00432567	0.0168696	NA	0.0206284	0.0033295	0.0199233	-0.108927	-2.37966	-1.18403	NA	-0.413773	-2.51081	-0.291355
Potra000186g00751	2.95371	2.94137	0.26771	0.561552	0.155079	-0.0142796	-0.0470963	0.024912	NA	0.0137067	0.00906797	0.012894	0.00841127	0.000996371	0.0130499	NA	-1.0017	-1.03954	-0.857901	-1.73011	-2.62249	-0.089127
Potra000186g00752	4.8621	4.84063	0.46532	0.0274108	0.224491	-0.00102328	-0.0519692	0.0800322	0.0125798	0.00400789	0.0121291	0.0220085	NA	0.000766676	NA	-0.318442	-2.13814	-0.550539	-0.895538	NA	-2.49017	NA
Potra000186g00753	3.93474	3.94099	0.0487356	0.184013	0.374087	0.0134256	-0.0446498	0.0776452	0.00891848	NA	0.00387448	0.021452	0.010214	0.00447742	0.0182368	0.63104	NA	-1.56481	-0.826164	-1.21055	-1.70549	-0.421433
Potra000186g00754	1.37047	1.30125	0.574769	0	0.450346	0.00082201	-0.0562678	0.0400017	0.0129171	0.00765209	0.021111	0.0116999	0.0200551	0.0171942	NA	-0.889316	-1.71329	-0.19604	-0.951562	-0.707836	-0.644527	NA
Potra000186g00755	4.41016	4.37343	0.249606	0.178005	0.160444	0.00418937	-0.0432347	0.0594393	NA	NA	0.0176811	0.0139368	0.00899305	0.0028878	0.00651839	NA	NA	-0.272082	-0.859082	-1.18121	-2.19349	-1.20794
Potra000186g31371	0.052455	0	0.0245145	0.0110522	0.0224343	0.00234878	-0.0386971	0.0400017	NA	NA	0.00265481	0.00932579	NA	NA	NA	NA	NA	-2.09622	-1.84055	NA	NA	NA
Potra000187g00756	5.29284	5.29222	0.0424203	0	0.223576	0.018239	-0.0338219	0.0718966	0.0049692	0.00137005	0.00503372	0.0127548	0.0323246	0.00206887	0.00363222	-1.71715	-2.23553	-1.83271	-1.12082	-0.556974	-2.49889	-2.22766
Potra000187g00757	2.29459	2.206	0.4601	0.0613824	0.308204	-0.000814565	-0.0416222	0.0766933	0.000822242	0.0028769	0.00657792	0.00574928	0.0127548	0.00149572	0.00252533	-2.41709	-1.48472	-1.79037	-1.3956	-1.12082	-2.7485	-1.93951
Potra000187g00758	6.20887	6.2123	0.0372001	0.0252058	0.401458	-0.00511857	-0.07041	0.0479616	0.0116275	0.0107588	0.00767784	0.00628561	0.00991449	0.00731856	NA	-1.32773	-0.508227	-1.27916	-1.49259	-0.966333	-2.092	NA
Potra000187g00759	1.24514	1.28018	0.0954311	0.0602556	0.346667	-0.0075599	-0.0424202	0.0628594	0.0142757	0.00809308	0.0129057	NA	0.0158124	0.00813671	NA	-1.19559	-1.80286	-0.747935	NA	-0.633454	-1.05008	NA
Potra000187g00760	4.92442	4.97965	0.122501	9.36e-05	0.361524	-0.00196426	-0.0631591	0.076695	0.0108351	0.0143575	0.011372	0.0212506	0.0118975	0.00523621	0.0144299	-0.564415	-0.421039	-0.62303	-0.379087	-1.07125	-1.88243	-0.613274
Potra000187g00761	6.29121	6.27394	0.387747	0.558906	0.128967	NA	NA	NA	NA	NA	NA	0.0124448	NA	0.00309108	0.0155312	NA	NA	NA	-1.35032	NA	-2.29505	0.500726
Potra000187g00762	0.424852	0.403887	0.094929	0	0.139789	0.0054317	-0.0550975	0.0652886	0.0120633	0.00754512	0.00885529	0.0255634	0.01661	0.00231288	0.00518534	-1.34965	-2.02771	-1.40885	-0.918441	-1.35916	-2.7131	-1.74621
Potra000187g00763	3.09884	3.0992	0.0621521	0.0890843	0.0678607	0.00419786	-0.0532941	0.0602659	0.00634227	0.0106155	0.0108489	0.016605	0.0128781	NA	NA	-1.94907	-1.78898	-1.071	0.458013	-1.39162	NA	NA
Potra000187g00764	0.224853	0	0.109521	0	0.269359	0.0114764	-0.0276234	0.0568661	0.0122409	0.00288462	NA	0.0209481	0.0117696	0.00399692	0.00538081	-0.191808	-2.3504	NA	0.011303	-1.34469	-2.01439	-1.50612
Potra000187g31403	0.00170775	0	0.000638691	NA	0	NA	NA	NA	NA	NA	NA	0.015086	NA	0.00184889	0.00795938	NA	NA	NA	-1.376	NA	-2.43202	-1.19678
Potra000187g31404	0.0192036	0	0.00709735	NA	0	NA	NA	NA	NA	NA	0.00646402	0.0222881	0.0177907	0.00920969	0.0234317	NA	NA	-1.42526	0.591716	-0.564466	-0.937021	0.166086
Potra000187g35478	0.637936	0.665021	0.144437	0.0223906	0.291386	-0.00737672	-0.0424202	0.0628594	NA	NA	NA	NA	NA	NA	NA	NA	NA	NA	NA	NA	NA	NA
Potra000188g00765	0.0343827	0	0.0150226	NA	0	0.024575	-0.0440033	0.0992558	NA	NA	0.00228765	0.00625413	0.010405	0.00716414	0.00802301	NA	NA	-2.18245	-2.03465	-1.91236	-1.45293	-1.29562
Potra000188g00766	6.08683	6.1039	0.193429	0.027911	0.571794	0.0179707	-0.0430488	0.108113	0.00486164	0.00821127	0.00916883	0.0115022	0.0250548	0.00293794	0.0123252	-1.73938	-1.29681	-1.27273	-1.30823	0.183619	-2.34743	-0.590563
Potra000188g00767	2.98122	2.95192	0.126319	0.0344405	0.282372	0.0155656	-0.0170896	0.0829729	0.00235974	0.00464806	0.00536296	NA	0.0145185	0.000959353	0.0036282	-2.12256	-1.97592	-1.73283	NA	-0.839154	-2.79778	-1.9381
Potra000188g00768	0.0547532	0	0.0233347	NA	0	-0.0158441	-0.0573682	0.0509907	0.00167381	0.00197967	0.00184268	0.00210215	0.00132635	0.00169684	0.00481376	-2.44965	-2.05422	-2.54872	-2.7216	-2.61209	-2.55181	-1.23944
Potra000188g00769	2.08615	2.03019	0.248016	0.0590073	0.195846	-0.00839363	-0.0471182	0.0509907	NA	NA	NA	NA	NA	NA	NA	NA	NA	NA	NA	NA	NA	NA
Potra000188g00770	4.20392	4.12618	0.4663	0	0.496359	0.00890242	-0.0355582	0.0514439	NA	NA	NA	0.00177196	0.00139597	0.00124993	0.00296072	NA	NA	NA	-2.38902	-2.46369	-2.79724	-2.07592
Potra000188g00771	7.62561	7.61703	0.241897	0	0.283215	-0.00315138	-0.0620548	0.0699346	NA	NA	NA	0.0240404	0.0109363	0.00736732	NA	NA	NA	NA	-0.733867	-1.61295	-1.95456	NA
Potra000188g00772	0.464315	0.488089	0.128526	1.7e-15	0.192021	-0.00574714	-0.0620548	0.0699346	NA	NA	NA	NA	NA	NA	NA	NA	NA	NA	NA	NA	NA	NA
Potra000188g00773	0.0160778	0	0.00713881	0	0.225795	0.00762435	-0.043302	0.0504029	NA	NA	NA	0.0135925	0.0116871	0.000854375	NA	NA	NA	NA	-1.21008	-1.11178	-1.67447	NA
Potra000188g31415	0.0331857	0	0.0168989	0	0.248285	NA	NA	NA	NA	NA	NA	0.00838581	NA	0.00905366	NA	NA	NA	NA	-1.93375	NA	-0.692795	NA
Potra000188g31416	0.146174	0	0.0572549	0.156004	0.040276	NA	NA	NA	NA	NA	NA	0.0148606	0.0298952	0.00487405	0.0178558	NA	NA	NA	-0.57604	-0.089023	-2.05795	-0.63268
Potra000188g35502	0	0	0	NA	NA	-0.00935797	-0.0471182	0.0509907	NA	NA	0.00207731	0.0219345	0.0212065	NA	NA	NA	NA	-2.46263	-0.882695	-0.12341	NA	NA
Potra000188g35503	0	0	0	NA	NA	-0.022976	-0.0573682	0.0509907	NA	NA	NA	NA	NA	NA	NA	NA	NA	NA	NA	NA	NA	NA
Potra000189g00774	5.79892	5.7921	0.108303	0.0118267	0.306177	-0.00202591	-0.0610432	0.150485	0.0100828	0.0106936	0.0129059	0.0468761	0.011957	0.00547059	0.006946	-1.51697	-1.35977	-1.12705	0.393977	-1.10278	-2.1778	-2.28123
Potra000189g00775	0.785708	0.808552	0.0830926	0	0.122071	0.0451798	-0.0391761	0.152859	NA	NA	NA	NA	NA	NA	NA	NA	NA	NA	NA	NA	NA	NA
Potra000189g00776	0.552869	0.613958	0.140812	0	0.00900058	0.009	-0.0391761	0.0792617	0.0041942	0.00171936	0.00486052	0.011957	0.0209307	0.0159404	NA	-2.01128	-2.60652	-2.02467	-1.10278	0.293743	-0.336488	NA
Potra000189g00777	7.44906	7.47594	0.284311	0.211006	0.176165	-0.00988047	-0.0535848	0.05713	0.0054357	NA	0.00369908	0.00578166	0.00390989	0.00236375	0.00639387	-1.9807	NA	-2.41307	-1.65206	-2.03043	-2.39765	-1.576
Potra000189g00778	3.04217	3.09605	0.712577	0	0.808917	0.00782679	-0.0345935	0.0879284	0.0282368	0.0262603	0.0190362	0.0116224	0.00240509	0.00203463	0.00396855	-0.013501	-0.137166	0.345768	-1.73361	-2.15913	-2.635	-2.30004
Potra000189g00779	0.419818	0.39968	0.124133	0	0.283297	-0.00488529	-0.0608573	0.0803886	0.020633	0.000820329	0.0230488	0.0326865	0.00938494	0.0116694	0.0273863	-0.718113	-1.97932	0.181775	-0.909817	-1.94118	-1.55174	-0.775407
Potra000189g00780	3.99963	3.99749	0.144271	0	0.313765	-0.011386	-0.0678692	0.0920312	0.00856375	0.0225492	0.0153069	0.0314742	0.0303372	0.00960859	0.0366341	-1.12156	-0.717412	-0.374638	-0.404463	-0.009556	-0.966769	0.246776
Potra000189g00781	5.00455	5.02365	0.115666	0	0.298033	-0.0432109	-0.0670991	0.0494108	0.0107978	0.00950122	0.0103025	0.0283888	NA	0.00391817	0.0129383	-1.21548	-1.88202	-1.32109	-0.13599	NA	-2.05477	-0.924669
Potra000189g00782	4.03101	4.05698	0.0588985	0	0.31875	-0.0242381	-0.0628588	0.0757743	0.00750714	0.00677619	0.00755839	0.0112757	0.0112757	0.00704814	0.0166072	-1.85072	-1.73502	-1.62752	-1.45767	-1.45767	-1.55455	-0.934281
Potra000189g31432	0.196934	0	0.0721904	0.0558326	0.26722	NA	NA	NA	NA	NA	NA	0.0297803	0.0297803	0.0030648	0.00563439	NA	NA	NA	-0.580439	-0.580439	-2.20833	-1.68791
Potra000189g35365	0	0	0	NA	NA	0.04684	-0.0391761	0.104234	NA	NA	0.00935157	0.0102469	0.00986759	0.00433883	0.0102324	NA	NA	-1.35667	-1.46074	-1.40902	-2.27953	-1.05509
Potra000189g35366	0	0	0	NA	NA	0.00600861	-0.0391761	0.0792617	NA	NA	NA	NA	NA	NA	NA	NA	NA	NA	NA	NA	NA	NA
Potra000190g00783	3.82085	3.75857	0.154802	0.490973	0.124351	0.0365921	-0.00148004	0.103998	NA	0.00272516	0.00519109	0.00453509	0.00427808	0.00210243	0.00366874	NA	-2.26864	-1.85921	-2.38366	-2.2789	-2.53306	-1.84349
Potra000190g00784	4.54158	4.51978	0.122102	1.22e-15	0.588867	0.019461	-0.0107768	0.0923652	NA	NA	0.00922596	0.00427808	0.0165114	0.00480979	0.0085473	NA	NA	-0.877705	-2.2789	-0.781161	-2.2041	-1.29365
Potra000190g00785	0.966512	0.972481	0.102036	0	0.219747	0.0137828	-0.0562217	0.0540066	0.00411289	0.00560034	NA	0.026545	0.00619473	0.00586857	0.0109399	-1.84221	-2.04919	NA	-0.850879	-1.38878	-1.84087	-0.952658
Potra000190g00786	0.0125753	0	0.00487731	0	0.246661	0.0150449	-0.0204878	0.0996271	0.00457488	NA	0.000461747	0.0105067	0.00447154	0.00793504	0.0144603	-1.44512	NA	-1.76079	-0.944495	-2.03727	-1.24083	0.613043
Potra000190g00787	5.35441	5.35723	0.103392	0.369433	0.367951	0.0163523	-0.0226076	0.0767248	0.000705745	0.000849366	0.00384618	0.00447154	0.00106923	0.00186426	0.00147192	-2.84008	-1.79965	-2.25988	-2.03727	-2.72025	-2.59214	-2.40305
Potra000190g00788	0.664705	0.674885	0.10262	NA	0	0.012592	-0.046761	0.0814038	0.000744778	0.0140798	0.00156256	0.00913894	0.00381438	0.00126373	0.00360269	-2.83972	-0.365902	-2.63598	-1.46047	-2.5569	-2.80758	-1.49155
Potra000190g00789	2.02557	2.0469	0.111151	0.0434208	0.442976	0.0230504	-0.0540375	0.182388	0.0147335	0.0089748	0.0164353	0.00849877	0.0111352	0.00511929	0.0258664	-0.616865	-0.82585	-0.315618	-1.71488	-1.26593	-2.05619	0.591746
Potra000190g00790	0.825076	0.825555	0.103435	0.0354895	0.290835	0.00107778	-0.0437606	0.0422772	0.00741392	0.00334365	0.00814925	0.0120786	NA	0.0060793	0.00147741	-1.57115	-1.36598	-1.28626	-1.4868	NA	-1.16803	-1.99474
Potra000190g00791	2.54622	2.65315	0.384718	0	0.81633	-0.00266618	-0.0478644	0.0514132	0.0119235	0.0145601	0.0128889	0.0191345	0.0100677	0.00803951	0.00947166	-1.09562	-0.553508	-0.652295	-0.575869	-1.37911	-1.2144	-1.06155
Potra000190g00792	4.85878	4.80017	0.131579	0	0.276724	2.28e-05	-0.0513142	0.0679825	0.00856115	0.00100064	0.00238703	0.026612	NA	0.00164634	0.00332933	-1.46622	-2.34513	-2.6121	0.556889	NA	-2.49656	-1.73607
Potra000190g00793	0.0305574	0	0.0115629	0	0.0842031	-0.0146684	-0.0513142	0.0128023	NA	0.00683589	0.00534491	0.00474631	0.00667916	0.00753551	NA	NA	-1.47872	-1.60393	-1.38876	-1.32793	-1.60737	NA
Potra000190g00794	0.0462275	0	0.0220018	NA	0	0.00196356	-0.0480557	0.0679825	0.0133132	NA	0.0137867	0.00746155	0.00447271	0.00770346	NA	-0.40973	NA	-1.06255	-1.50118	-1.93455	-1.42091	NA
Potra000190g35175	0	0	0	NA	NA	0.0151873	-0.0312342	0.0814038	NA	NA	NA	NA	NA	NA	NA	NA	NA	NA	NA	NA	NA	NA
Potra000192g00795	0.264618	0	0.100199	0.116546	0.293301	-0.0379976	-0.0399618	-0.0366349	NA	NA	NA	0.0157064	0.00848918	0.00578581	NA	NA	NA	NA	-1.11235	-1.24211	-1.03498	NA
Potra000192g00796	1.42996	1.40562	0.150228	0.0364395	0.359483	0.0106728	-0.0550381	0.0586013	0.009932	NA	0.00918892	0.0111518	0.00850873	0.00625044	0.00225577	-1.69483	NA	-1.90034	-1.73965	-1.91761	-2.13089	-2.04621
Potra000192g00797	4.61239	4.58822	0.243825	0	0.284199	0.0150061	-0.0267685	0.0803285	NA	0.00240157	0.0109148	NA	0.00786777	0.00603928	0.00649039	NA	-1.39974	-1.74526	NA	-1.85603	-2.24874	-1.78101
Potra000192g00798	4.87582	4.87546	0.0294539	0.126875	0.364184	0.0100973	-0.0334981	0.064678	0.00269886	0.00145229	0.00158081	0.0134922	NA	0.00252505	0.00353802	-2.21879	-2.04092	-2.71632	-1.02435	NA	-2.3255	-2.06938
Potra000192g00799	0.253486	0	0.0904551	0	0.277547	-0.0141185	-0.0389867	0.0496749	0.00736658	NA	0.00261252	0.00268394	0.00807375	0.0015274	0.00404665	-1.34057	NA	-2.33835	-2.71601	-1.79673	-2.87958	-2.33183
Potra000192g00800	6.60072	6.61022	0.142825	0	0.146782	-0.0106083	-0.0611471	0.0386369	0.00594214	0.00202932	0.0153889	NA	0.0150314	0.00491131	0.0152058	-1.89925	-2.71448	-0.823353	NA	-1.74661	-1.97453	-1.09044
Potra000192g00801	3.78998	3.79662	0.171414	1.2e-16	0.289088	-0.00518664	-0.065183	0.0686929	0.00597692	0.00865362	0.00412906	0.0150314	0.0115489	0.00133448	0.00515327	-1.8257	-1.89746	-2.08282	-1.74661	-1.44387	-2.84033	-1.63386
Potra000192g00802	0.272462	0.342304	0.0719499	NA	0	0.0180391	-0.0458417	0.0972236	NA	NA	NA	NA	NA	NA	NA	NA	NA	NA	NA	NA	NA	NA
Potra000192g00803	0.124901	0	0.056654	NA	0	0.0097178	-0.0619145	0.0817105	0.0108558	0.00431251	0.00367932	0.0134845	0.0162836	0.00317835	0.00514977	-1.14089	-1.90969	-2.0725	-1.92934	-0.872578	-2.4386	-1.27237
Potra000192g00804	0.324012	0.350027	0.105684	0	0.149711	-0.0109948	-0.0622309	0.0581517	0.0130164	0.00496107	0.00945166	0.0067873	0.00759467	0.00436812	0.00993509	-1.04213	-1.76167	-1.74686	-1.35268	-1.41365	-2.19856	-1.28704
Potra000192g00805	3.78407	3.80814	0.34036	0	0.337522	0.00365507	-0.0562989	0.108122	0.0035235	0.0034102	0.00455705	0.0162836	0.00518792	NA	NA	-1.68058	-2.34734	-2.46466	-0.872578	-2.34208	NA	NA
Potra000192g00806	0.0215638	0	0.0102981	NA	0.145677	-0.00900581	-0.0574947	0.0622271	0.0294535	NA	0.00949202	0.00656388	NA	0.00244254	0.0112772	0.181979	NA	-0.944717	-1.63322	NA	-2.34052	-1.2225
Potra000192g00807	3.61379	3.53192	0.533749	0.020065	0.381864	-0.000471922	-0.0574947	0.138068	0.0153729	0.0187605	0.00453505	0.0137371	0.00724154	0.00124657	0.00501565	-0.653201	-1.44259	-1.77974	-1.15073	-1.84466	-2.92886	-2.08632
Potra000192g00808	0.869511	0.892472	0.111535	0	0.193172	-0.00266634	-0.0669389	0.0994788	0.00813537	0.00374525	0.0095059	0.0129139	0.0123995	0.00467326	0.0165663	-1.08199	-1.94478	-0.862089	-1.48082	-0.778354	-1.88752	-0.429311
Potra000192g00809	5.72487	5.68976	0.0822699	0.0289403	0.329081	0.0387357	-0.0538201	0.0901385	0.00228995	0.0080017	0.0164584	NA	0.00823528	0.00389566	0.0228467	-2.12258	-1.6128	-1.05698	NA	-1.76684	-2.2628	-0.238927
Potra000192g00810	2.85733	2.83519	0.0706517	0	0.153759	0.0161639	-0.0312838	0.0978163	NA	NA	0.00892162	0.0173422	0.00877994	0.00265536	0.0130108	NA	NA	-1.43334	-1.0611	-1.71464	-2.45104	-1.20954
Potra000192g31461	0.00172814	0	0.000654032	NA	0	NA	NA	NA	NA	NA	0.00576943	0.00692956	NA	0.0032582	0.00799676	NA	NA	-1.76482	-1.69946	NA	-2.54899	-2.13089
Potra000192g34039	2.58031	2.57583	0.192391	3.57e-19	0.602793	0.0048074	-0.0538201	0.0692217	NA	NA	0.016275	0.0188424	0.0059676	0.00780093	0.00749462	NA	NA	-0.245992	-1.53277	-1.74781	-1.38098	-0.892806
Potra000192g34040	0.00625352	0	0.00211656	NA	0	NA	NA	NA	NA	NA	NA	0.0059676	0.00844277	NA	NA	NA	NA	NA	-1.74781	-1.7407	NA	NA
Potra000192g35129	0	0	0	NA	NA	-0.00961292	-0.0469382	0.0581517	NA	NA	NA	NA	NA	NA	NA	NA	NA	NA	NA	NA	NA	NA
Potra000192g35130	0.344711	0.376553	0.0711227	0	0.0182538	0.0163298	-0.0467814	0.0972236	NA	NA	0.00607567	0.00458113	0.00384949	0.00299362	0.00927233	NA	NA	-1.2342	-2.16992	-2.21976	-2.25587	-1.2397
Potra000193g00811	4.24822	4.27334	0.116283	0.020717	0.398347	0.013808	-0.0522921	0.129197	NA	NA	0.0216361	NA	0.0426995	0.0125835	0.0335546	NA	NA	-0.638042	NA	0.761891	-1.57723	-0.34822
Potra000193g00812	0.187591	0	0.0665026	0.536137	0.0836039	0.0122993	-0.0219347	0.0819615	NA	NA	NA	0.0153161	0.00579812	0.0216034	NA	NA	NA	NA	-0.7783	-1.91263	-0.376979	NA
Potra000193g00813	2.93056	2.94165	0.0739115	0.046236	0.221866	0.0601905	-0.0419006	0.144864	0.00737133	0.00751882	0.0064835	0.0192988	0.0153672	0.00332755	0.0080947	-1.13403	-2.04573	-1.7612	-1.41044	-1.39423	-2.25482	-1.28912
Potra000193g00814	4.75631	4.7744	0.103382	0	0.282615	0.0232138	-0.0439278	0.110884	0.0118822	0.00756622	0.00653093	0.0158661	0.0183791	0.0020878	0.00893539	-1.60665	-2.64534	-1.76369	-0.943242	-0.722634	-2.69041	-1.37798
Potra000193g00815	1.7646	1.74731	0.211681	0	0.444781	0.0001006	-0.0430825	0.0556598	0.00762917	0.0119909	0.00323044	0.0126841	0.00603583	0.00692687	0.0136212	-1.89071	-0.631689	-1.06201	-1.16382	-1.41968	-1.74924	-0.662515
Potra000193g00816	0.00173482	0	0.000659106	NA	0	-0.0024047	-0.016806	0.0283059	NA	NA	NA	0.0125253	0.0196623	0.0164933	NA	NA	NA	NA	-0.711364	-0.353001	-0.781084	NA
Potra000193g00817	2.03773	2.06213	0.385324	0.0479193	0.620723	0.0176242	-0.0372211	0.0783182	0.00693492	0.0154204	0.00418117	0.0134721	0.00563596	0.00309546	0.00515089	-0.963738	-0.017477	-2.02324	-1.33082	-1.78628	-2.39441	-1.87587
Potra000193g00818	3.66705	3.66813	0.0916376	0.198097	0.237384	0.0357945	-0.00705076	0.0673211	0.00481683	0.00646364	0.00607293	0.0258616	NA	0.00300577	0.00396441	-1.35988	-1.71752	-1.73175	0.48428	NA	-1.82707	-1.96037
Potra000193g00819	3.98019	3.94754	0.466539	0.0519152	0.661673	0.0185135	-0.0451494	0.079238	0.0117252	0.0124205	0.00731785	NA	0.0193089	0.00265949	0.00681916	-1.06434	-0.322065	-1.49641	NA	-0.731824	-2.57543	-1.85021
Potra000193g00820	0.475735	0.503933	0.151187	0	0.324546	-0.00131387	-0.0648828	0.031997	NA	NA	0.0117118	0.0177892	0.0102853	0.00838169	0.000512172	NA	NA	-0.470588	-0.481491	-1.40761	-0.959053	-1.79178
Potra000193g00821	0.158983	0	0.0588719	0.115925	0.138379	-0.00203891	-0.059689	0.0344791	NA	NA	0.00677421	0.0146027	0.0143716	0.00841844	0.00934241	NA	NA	-1.51765	-0.490743	-0.587384	-0.92246	-0.705156
Potra000193g00822	5.35399	5.36579	0.102665	0.262793	0.128308	0.00791828	-0.0485434	0.0659712	0.00829043	0.0140925	0.00880187	NA	0.0136988	0.00603584	0.0203957	-1.77739	-1.16068	-1.43185	NA	-1.0633	-1.76685	-0.152481
Potra000193g00823	1.4273	1.425	0.195055	0	0.524756	0.000941139	-0.0457355	0.0370471	NA	0.00701955	0.0160498	0.0102465	NA	0.00627087	0.00609262	NA	-1.5775	-1.25187	-1.40266	NA	-1.94569	-1.70571
Potra000193g00824	4.17854	4.21016	0.140924	0.0623947	0.186692	0.00830179	-0.0633966	0.123948	0.0102238	0.0126532	0.00920562	0.012341	0.0181587	0.0059504	0.0135221	-1.32631	-0.963446	-0.940308	-1.62218	-0.73051	-1.73729	-0.622427
Potra000193g31475	0.0553621	0	0.0249695	0.562552	0.0627238	0.00437871	-0.0169447	0.0261621	NA	NA	NA	0.00647166	NA	0.00249756	0.00605848	NA	NA	NA	-1.00471	NA	-2.44582	-1.22995
Potra000193g31476	0.136548	0	0.0499303	0	0	-0.00581187	-0.056757	0.0525794	NA	NA	NA	0.0119576	0.00550066	0.00268108	0.00535509	NA	NA	NA	-1.47812	-1.70196	-2.47561	-2.06195
Potra000194g00825	3.83195	3.89287	0.178196	0.0283434	0.323206	0.0208275	-0.0373011	0.133207	0.0172291	0.0274211	0.00558664	0.0152927	NA	0.00245325	0.00531894	-0.204118	-0.926862	-1.62397	-1.63235	NA	-2.67018	-1.93225
Potra000194g00826	0.0750026	0	0.0461149	0	0.570557	-0.0145195	-0.0547131	0.0738866	0.0274027	NA	0.0252976	0.0243059	0.0151815	0.0350138	NA	-0.174318	NA	-0.570435	-0.741986	-1.24186	-0.060463	NA
Potra000194g00827	4.49478	4.484	0.263335	0	0.631909	0.00564883	-0.0531934	0.12291	0.0178466	0.00584387	0.0150241	0.0154261	0.0119399	0.00379989	0.0191209	-0.521225	-1.5169	-0.532741	-0.872317	-1.59515	-2.25738	-0.427708
Potra000194g00828	3.43353	3.47395	0.253302	0	0.429789	-0.00435982	-0.0326219	0.0308349	NA	NA	NA	0.0178077	0.0179631	0.00378442	NA	NA	NA	NA	-0.948515	-0.607006	-2.10527	NA
Potra000194g00829	0.281695	0	0.128584	0.00505759	0.501218	-0.00491547	-0.0549613	0.0980771	0.0134218	0.0161143	0.0181089	0.0115143	NA	0.0205659	0.0165047	-0.869772	-1.2263	-1.25016	-1.59315	NA	-0.549114	-0.155242
Potra000194g00830	3.69838	3.68897	0.102777	0	0.53364	-0.00772224	-0.0632262	0.0309196	NA	NA	0.0155989	0.0296146	0.0177504	0.00865312	0.0277414	NA	NA	-0.244346	-0.442839	-0.64439	-1.71923	0.527703
Potra000194g00831	4.66913	4.6593	0.0960215	0	0.287977	0.00691278	-0.0541648	0.061875	NA	0.0126983	0.00734151	0.014942	0.0296146	0.00188197	0.00575711	NA	-1.71477	-1.51802	-1.35143	-0.442839	-2.65687	-1.81958
Potra000194g00832	0.359349	0	0.226771	0.0128961	0.765377	NA	NA	NA	NA	NA	NA	0.0209048	0.0287677	0.0581425	NA	NA	NA	NA	-1.17815	-0.491173	0.305947	NA
Potra000194g00833	0.709052	0.763996	0.0990041	0.0639389	0.141599	0.00484641	-0.0481954	0.0924467	0.0127044	0.00637135	NA	0.00922482	0.0121986	0.00266677	0.0231741	-0.685482	-1.98391	NA	-1.09661	-1.27917	-2.43004	-0.169176
Potra000194g00834	4.36685	4.39373	0.117881	0	0.403121	0.00642468	-0.0439462	0.116464	0.0239809	NA	0.0158551	NA	0.00922482	0.00386747	0.0113936	0.332335	NA	-0.41427	NA	-1.09661	-2.3114	-1.23244
Potra000194g00835	1.38132	1.30966	0.356468	0.0515153	0.495375	0.00191314	-0.0440017	0.0876692	NA	0.0120662	0.0142229	0.0176947	0.0231827	0.00588747	0.0139049	NA	-0.751499	-1.31054	-0.337379	-0.683751	-1.91736	-0.948477
Potra000194g00836	0.784988	0.833767	0.228032	0	0.700317	0.01158	-0.0568456	0.135692	0.00976668	0.0137305	NA	0.0230309	0.0235668	0.00831457	0.0252927	-1.13708	-0.885905	NA	-0.704073	-0.79531	-1.56492	0.089867
Potra000194g00837	0.00511575	0	0.00189941	NA	0	-0.00489884	-0.0460855	0.0291863	NA	NA	0.00601704	0.0247956	0.0132347	0.00747069	NA	NA	NA	-0.300735	-0.635518	-1.39784	-1.41126	NA
Potra000194g00838	3.80347	3.78923	0.11836	0	0.184208	-0.0105125	-0.0519769	0.0777426	0.0186243	0.0163107	0.00735112	0.0131861	0.0148118	0.0050938	NA	0.870752	-0.579681	-1.15616	-1.12487	-0.46852	-1.3345	NA
Potra000194g00839	3.19392	3.2214	0.155726	0	0.384189	-0.0273077	-0.0683849	0.013525	0.0202826	0.0179736	0.0111927	0.0150808	0.0174035	0.00168882	0.00866773	0.672653	-1.10127	-0.809942	-0.429879	-0.24781	-2.6808	-1.10135
Potra000194g00840	0.0888242	0	0.0362714	0.215913	0.0617923	0.0213279	-0.0306048	0.0667724	NA	NA	0.00515411	0.0129912	0.00696929	0.00482542	0.0148198	NA	NA	-1.65711	-1.16036	-1.06215	-1.66413	0.095088
Potra000194g00841	0	0	0	NA	NA	0.0301564	-0.0312906	0.102895	NA	NA	NA	0.0163473	0.005999	0.00154023	0.0220068	NA	NA	NA	-0.360255	-2.16256	-2.52903	0.556569
Potra000194g00842	4.62119	4.45888	0.352502	0.00228027	0.85776	-0.0101234	-0.0582046	0.0997476	0.00549592	NA	0.00721577	0.00948068	0.00422736	0.00105557	0.0358494	-1.85564	NA	-1.36639	-1.36652	-2.01569	-2.4958	0.248415
Potra000194g31501	0.265065	0.335579	0.0707988	0	0.0995693	0.040108	0.0220047	0.0671116	NA	NA	NA	0.00790858	0.0128126	0.0049628	NA	NA	NA	NA	-1.43104	-1.55828	-1.54186	NA
Potra000194g35576	0	0	0	NA	NA	-0.00877933	-0.0453611	0.0777426	NA	NA	NA	NA	NA	NA	NA	NA	NA	NA	NA	NA	NA	NA
Potra000195g00843	0.0156115	0	0.00580539	NA	0	0.00733681	-0.0236592	0.0719366	NA	NA	NA	0.0750824	0.0616456	NA	NA	NA	NA	NA	-0.209983	-0.323217	NA	NA
Potra000195g00844	1.00615	0.993263	0.111414	0.0932373	0.353374	0.0450303	-0.0140397	0.0760973	0.00283535	0.00513385	NA	0.0616456	0.0604591	0.0246168	NA	-2.09865	-2.32174	NA	-0.323217	0.293474	-1.02419	NA
Potra000195g00845	4.09689	4.15516	0.46387	0	0.547919	-0.00355381	-0.0638476	0.0501871	0.00286718	0.00494277	0.00568449	0.0230058	0.0182828	0.00154828	0.00414906	-2.40415	-1.90899	-1.41609	-1.21371	-1.43408	-2.72205	-1.4162
Potra000195g00846	5.8174	5.85626	0.131865	0	0.209102	-0.00124449	-0.0601773	0.0615862	0.00776553	0.00459517	0.00354415	0.0155405	0.00921872	0.00258842	NA	-1.43464	-1.7495	-2.33868	-1.76039	-1.55324	-1.54532	NA
Potra000195g00847	0.0265364	0	0.012165	NA	0	-0.00576024	-0.0410205	0.03604	0.00377101	0.000935172	0.0025705	0.00543208	0.00849363	0.00237834	0.0062159	-2.16977	-2.60742	-2.5522	-1.93698	-1.52618	-2.43638	-1.44097
Potra000195g00848	6.3847	6.40932	0.174439	0.357976	0.0521452	0.00540171	-0.0417153	0.0793073	0.010685	0.0139772	0.00842312	0.00385832	0.0192283	NA	NA	-1.61091	-1.25416	-1.31566	-2.5991	-1.04612	NA	NA
Potra000195g00849	3.60879	3.64299	0.112349	0.0405493	0.170685	-0.00162109	-0.0580074	0.0681327	NA	NA	NA	0.00221902	0.00284011	0.00388731	NA	NA	NA	NA	-2.45797	-2.66476	-1.05199	NA
Potra000195g00850	7.42099	7.42141	0.150731	0.732986	0.197176	0.00278182	-0.0555397	0.0635835	0.0123873	0.0108685	0.00907922	0.0292795	0.0151729	0.00442772	NA	-0.791484	-1.86997	-1.07696	-0.607492	-1.45395	-2.20946	NA
Potra000195g00851	0.574185	0.593605	0.138408	0.192619	0.171307	-0.00271422	-0.0553422	0.0720153	0.00966464	0.00567801	0.0125937	0.0111448	0.0325874	0.0030291	0.0194199	-1.47479	-0.779934	-0.996548	-1.41277	-1.0305	-2.47763	-0.957422
Potra000195g00852	5.78111	5.77104	0.0475047	0	0.387585	-0.0203161	-0.0617737	0.0938619	0.0154903	0.00742839	0.00801579	0.0090947	0.0109694	0.00169814	0.00524685	0.132673	-2.01756	-1.48389	-1.79598	-1.39342	-2.57976	-1.66234
Potra000195g00853	0.00181946	0	0.000724988	NA	0	-0.0194676	-0.0502501	0.0105712	NA	0.0310875	0.0179002	0.00858951	0.0114704	0.00206972	0.013217	NA	0.053098	-1.28438	-1.81147	-1.1952	-2.60818	-0.591891
Potra000195g31529	0.00196916	0	0.000849189	NA	0	0.00222675	-0.0232487	0.0277022	NA	NA	NA	0.0261484	0.0272821	0.00139011	NA	NA	NA	NA	-0.675053	0.0001	-2.40178	NA
Potra000195g31530	0	0	0	NA	NA	NA	NA	NA	NA	NA	NA	NA	NA	NA	NA	NA	NA	NA	NA	NA	NA	NA
Potra000195g31531	0	0	0	NA	NA	NA	NA	NA	NA	NA	NA	NA	NA	NA	NA	NA	NA	NA	NA	NA	NA	NA
Potra000195g31532	0	0	0	NA	NA	NA	NA	NA	NA	NA	NA	0.0420956	NA	NA	NA	NA	NA	NA	-0.062972	NA	NA	NA
Potra000195g31533	0	0	0	NA	NA	NA	NA	NA	NA	NA	NA	NA	NA	NA	NA	NA	NA	NA	NA	NA	NA	NA
Potra000195g31534	0	0	0	NA	NA	NA	NA	NA	NA	NA	NA	NA	0.0170291	NA	NA	NA	NA	NA	NA	-0.974212	NA	NA
Potra000195g31535	0.00454769	0	0.00232155	NA	0	NA	NA	NA	NA	NA	NA	0.0148332	0.0248932	0.0119431	NA	NA	NA	NA	-0.805642	-0.240824	-0.999251	NA
Potra000196g00854	1.38998	1.15209	0.767482	0	0.74418	-0.00297822	-0.0211956	0.00755638	0.0396163	0.024431	NA	0.0281842	0.029265	0.052677	0.0486474	-0.810351	-1.08547	NA	-0.946452	-0.816328	-0.173121	-0.344809
Potra000197g00855	3.15281	3.18028	0.0562885	NA	0	0.00364135	-0.0460592	0.071693	0.00614496	0.00461582	0.00870031	0.0189561	0.0379242	0.00168438	0.00226334	-1.80326	-1.84996	-1.05419	-0.419967	-0.266393	-2.25392	-1.74623
Potra000197g00856	0.991219	1.02663	0.0989922	NA	0	-0.00939921	-0.0798517	0.0703126	0.0141617	0.0105043	0.0164452	0.012365	0.0309349	0.00569492	0.0270319	-1.45886	-0.91242	-0.633832	-1.44248	-1.09169	-1.58884	0.411715
Potra000197g00857	2.49	2.56455	0.148759	0.0284888	0.623593	-0.000141378	-0.0406963	0.0878218	0.0205083	NA	0.0239343	0.0309349	0.0299389	0.0159261	0.011712	-0.654907	NA	-0.967145	-1.09169	-0.637698	-1.27091	-0.628587
Potra000198g00858	4.53793	4.49675	0.0723737	0	0.111347	0.0239594	-0.0333073	0.103673	0.00891825	0.00524999	0.00460076	0.0211853	0.0203157	0.00172826	0.00408039	-0.317067	-1.53029	-1.94691	-1.25071	-0.659275	-2.68311	-1.84223
Potra000198g00859	4.55857	4.55351	0.107325	0.16742	0.159821	-0.0138625	-0.0293193	0.023105	0.00103534	0.00716152	NA	0.0282077	0.00602834	0.000742356	0.000875103	-1.62881	-0.963892	NA	0.226125	-1.31007	-2.58687	-1.69037
Potra000198g00860	4.46969	4.39231	0.17568	0	0.188842	0.00970127	-0.0387582	0.0811662	0.0224989	0.00983244	0.00860056	NA	0.033531	0.00478015	0.0163873	-0.136792	-1.30984	-1.16158	NA	0.281071	-2.04378	-0.507947
Potra000198g00861	7.36254	7.36943	0.107128	0.0685759	0.249881	0.00233209	-0.0610142	0.0774723	0.00636154	0.0184998	0.0119518	0.0262457	0.0427013	0.00926299	0.000323542	-1.65965	-1.63171	-0.515175	-0.400344	-0.225372	-0.480673	-1.32089
Potra000199g00862	0.284335	0.325278	0.0969565	0.250446	0.047721	0.012152	-0.028948	0.0660584	0.0153991	0.0112605	NA	0.0108767	NA	0.00721507	NA	-0.323018	-1.85902	NA	-1.74708	NA	-1.50416	NA
Potra000199g00863	0.625693	0.630032	0.178803	0.0445823	0.235821	-0.00585079	-0.0597709	0.0745687	NA	NA	NA	0.0134586	0.00631921	0.0131862	0.0145195	NA	NA	NA	-0.341683	-1.92934	-1.03269	-0.836314
Potra000199g31570	0.00699016	0	0.00267855	NA	0	NA	NA	NA	NA	NA	0.00309947	0.0095331	0.00522095	0.00233786	0.00459059	NA	NA	-1.83174	-1.66401	-1.75846	-2.60377	-1.88275
Potra000200g00864	2.03925	2.03305	0.133262	0.0565857	0.307357	-0.000463698	-0.0380273	0.0644392	0.00385211	0.00709509	0.011846	0.00773904	NA	0.00349377	0.00902966	-1.94181	-1.84939	-0.708945	-1.94723	NA	-2.21665	-0.849129
Potra000200g00865	0	0	0	NA	NA	0.028067	-0.0460911	0.0800287	NA	NA	0.00432227	0.010805	0.00662245	0.00512968	NA	NA	NA	-1.95116	-1.27194	-1.86348	-1.75708	NA
Potra000200g00866	2.83623	2.85872	0.0747047	0.0816681	0.111776	0.0130323	-0.0366702	0.138953	NA	NA	0.00899801	0.00950181	0.010805	0.00852162	0.0305935	NA	NA	-1.73495	-1.36291	-1.27194	-1.26103	0.904536
Potra000200g00867	6.19773	6.17604	0.387425	0.0524845	0.507997	0.00705819	-0.0207284	0.0498805	0.00896884	NA	0.00741587	NA	0.017761	0.000603078	NA	-1.62147	NA	-1.481	NA	-0.588443	-2.51689	NA
Potra000201g00868	1.90897	1.86326	0.123997	0.21408	0.189169	-0.00639212	-0.0518862	0.0738437	0.013004	0.0125893	0.0120009	0.0156656	0.0100612	0.00423528	0.0101599	-0.280484	-0.461513	-0.929579	-0.871526	-1.55864	-2.01116	-0.786953
Potra000201g00869	4.25645	4.26323	0.0700971	0.0217237	0.471541	-0.00704986	-0.041456	0.0230736	0.00836544	0.00623005	0.0174921	0.0164027	0.00760755	0.0033872	0.0133423	-1.02981	-1.41264	0.229502	-1.57951	-1.21589	-2.28171	-0.441504
Potra000202g00870	0.111462	0	0.0624102	0	0.55992	0.00685887	-0.0501381	0.0955299	NA	NA	0.00736245	NA	0.017393	0.011888	0.0303145	NA	NA	-2.13136	NA	-1.5186	-1.56328	0.213387
Potra000203g00871	5.20447	5.24986	0.0636627	0.0047947	0.498281	-0.00345609	-0.0518269	0.0434181	0.0105758	0.00157473	0.00539537	0.00723307	0.0187334	0.00109983	0.0106647	-1.24764	-2.60741	-2.05553	-1.19897	-1.05756	-2.63234	-1.45437
Potra000203g00872	6.03423	6.03656	0.0777228	1.11e-15	0.614397	0.0174474	-0.034486	0.0501741	0.00722335	0.00803187	0.00946788	0.029525	0.00723307	0.00510213	0.00193926	-1.28181	-0.50989	-0.966372	0.230409	-1.19897	-1.46148	-1.5559
Potra000203g00873	2.87424	2.859	0.0678965	NA	0.0751308	0.00245272	-0.0535855	0.0945994	0.0120539	0.00672253	0.013977	0.0120482	0.029525	0.00474722	0.018176	-0.62012	-1.51574	-0.571449	-0.929518	0.230409	-2.10073	-0.85857
Potra000204g00874	2.52779	2.52951	0.254852	0	0.427729	0.00581101	-0.0405557	0.0790904	0.0118794	NA	0.0280979	0.0105255	0.0196307	0.00257097	0.00869715	-1.14181	NA	0.069333	-1.92042	-0.018961	-2.65615	-1.55998
Potra000204g00875	2.59623	2.5878	0.119082	0	0.648359	-7.92e-06	-0.0527542	0.0794399	0.027532	0.00828736	0.0145698	0.0298138	0.018371	0.0195081	0.0114038	0.043052	-1.33189	-0.646271	-0.420155	-0.679498	-0.134157	-1.43225
Potra000206g00876	4.08135	4.08524	0.111092	0	0.29307	-0.0127075	-0.057616	0.10625	0.0146396	NA	0.00469514	0.0120957	0.0237004	0.00105947	0.00679626	-0.94529	NA	-1.9266	-1.923	-0.752167	-2.77274	-1.29453
Potra000208g00877	0.0491156	0	0.0204502	NA	0.0780971	-0.00906971	-0.0483473	0.0371427	NA	NA	0.00417421	0.0165117	0.0105326	0.00315804	NA	NA	NA	-0.787318	-0.497042	-1.71936	-2.26468	NA
Potra000208g00878	0.529691	0.531713	0.196156	0.0408658	0.616597	-0.0079435	-0.046122	0.0822891	NA	NA	0.0302496	NA	0.0159203	0.00698719	0.0076931	NA	NA	0.808044	NA	-0.769172	-2.10982	-1.72532
Potra000208g00879	0.188476	0	0.0889275	0	0.505744	-0.00924302	-0.0462128	0.0737057	0.0199428	NA	0.0221346	0.0207	0.0438567	0.0255348	0.057244	-1.05751	NA	-0.800964	-0.754512	1.81518	0.154702	0.733069
Potra000208g31628	0	0	0	NA	NA	NA	NA	NA	NA	NA	NA	NA	0.0388996	0.0208298	0.0208028	NA	NA	NA	NA	-0.213761	-0.79383	0.05144
Potra000208g31629	0.363733	0.35568	0.151445	0	0.551373	-0.0109838	-0.0553155	0.0630001	NA	NA	NA	0.0148837	0.0151884	0.0185175	NA	NA	NA	NA	-0.876787	-0.886928	-0.758961	NA
Potra000209g00880	0.0136544	0	0.00725688	0.0648477	0.124906	0.01521	-0.0584963	0.0634572	0.00960204	NA	0.00872426	0.00614909	0.00813568	0.00388706	0.00543769	-1.60653	NA	-1.70722	-1.50099	-1.98016	-2.33241	-1.94915
Potra000210g00881	0.70875	0.719815	0.100789	0.225797	0.0748967	-0.00569735	-0.0584618	0.0471185	0.018237	0.00675682	0.0177932	0.0314687	0.0146846	0.00264606	NA	0.080502	-1.20168	-0.277325	0.037783	-0.573329	-2.02857	NA
Potra000210g00882	2.7059	2.65619	1.33574	0	0.810163	-0.0411305	-0.0666966	0.0255848	0.0110872	0.0136471	0.0221971	0.00764815	0.0126174	0.00694977	0.0190633	-1.55671	-1.0537	-0.785828	-2.04368	-1.02967	-2.02668	-0.503835
Potra000211g00883	4.98364	5.0699	1.14268	0	0.867345	0.0347925	-0.0332082	0.101809	0.0155704	0.0116867	0.0140066	0.0197266	0.0446635	0.0335128	NA	-1.11225	-1.19404	-0.546187	-1.08356	-0.040539	0.994348	NA
Potra000211g00884	6.25846	6.244	0.0731515	0	0.422784	0.0383042	-0.0487848	0.179206	0.0172047	0.00818531	0.013849	0.0175739	0.0152402	NA	NA	-0.000888	-2.02705	-0.012348	-0.988357	0.426566	NA	NA
Potra000211g00885	0.00700557	0	0.00270603	NA	0	0.00728103	-0.0290189	0.0946856	0.0104762	NA	0.0120769	0.0142292	0.0195097	0.006619	0.0135922	-1.23913	NA	-0.718928	0.045424	1.18456	-1.65643	-0.435807
Potra000211g00886	1.21686	1.23679	0.136651	0	0.153508	-0.0152306	-0.0543165	0.0438186	0.0139174	0.0108931	0.0122747	0.0217255	0.00222488	0.00448626	0.0106941	-0.411518	-1.4889	-0.49323	-0.323825	-2.52936	-1.92684	-1.16821
Potra000211g00887	3.60994	3.62045	0.0795743	0	0.210315	-0.0145936	-0.0543165	0.037791	0.00929205	0.00408226	0.00410428	0.0231476	0.00991491	0.000592033	0.00768996	-0.620887	-2.10499	-1.98566	-0.199771	-1.0408	-2.55733	-1.01645
Potra000211g00888	5.64662	5.6369	0.0321362	0	0.245884	0.0133322	-0.0507081	0.091847	0.0147809	0.0117701	0.00811606	0.0196904	0.0119171	0.00339651	0.0087964	-0.903736	-0.635934	-1.26437	-0.276293	-1.37598	-2.38841	-1.19199
Potra000211g35154	0	0	0	NA	NA	-0.0163908	-0.0543165	0.037791	NA	NA	NA	NA	NA	NA	NA	NA	NA	NA	NA	NA	NA	NA
Potra000212g00889	0.870576	0.919531	0.328242	0.000285903	0.565098	-0.0155456	-0.0451485	0.0207445	NA	NA	0.0289604	0.043365	0.034344	0.0394828	NA	NA	NA	-0.703542	-0.569299	-0.808237	-0.716507	NA
Potra000212g00890	3.89064	3.8921	0.265503	0	0.835	-0.0133416	-0.0519679	0.111004	0.0176106	0.019324	0.0236257	0.0279757	NA	0.00874331	0.0365699	-0.816213	-0.849613	-0.082835	-0.490191	NA	-1.36795	1.18613
Potra000212g00891	1.01104	0.99605	0.126302	0	0.33883	-0.0140975	-0.0519679	0.0868465	0.0156452	NA	0.0125779	NA	0.0163109	0.00723762	0.0105674	-0.917262	NA	-1.12043	NA	-0.865927	-1.28726	-1.58828
Potra000212g00892	2.88063	2.81088	0.232774	5.26e-17	0.258807	-0.0293579	-0.0566594	0.0899299	0.0122263	0.0124723	0.0204876	NA	0.0191545	0.015056	0.0137304	0.453057	-0.987476	-0.321365	NA	-0.448096	-0.765552	-0.829591
Potra000213g00893	2.35372	2.3688	0.33258	0.068741	0.213702	0.000398737	-0.0190593	0.0922793	0.0118149	0.00531255	0.00400864	0.00961715	0.00591665	0.00226485	0.00391464	-0.617342	-2.28095	-2.09887	-1.56037	-1.18391	-2.46321	-1.85001
Potra000213g34389	0	0	0	NA	NA	NA	NA	NA	NA	NA	NA	0.0119023	0.0131209	NA	NA	NA	NA	NA	-1.35367	-1.82632	NA	NA
Potra000215g00894	4.78787	4.87887	0.616621	0	0.738313	-0.00921582	-0.0598651	0.039079	0.00988775	0.00521935	0.0048635	0.0151252	0.00794963	0.00260593	0.00465486	-1.44273	-2.08127	-2.1417	-1.31008	-2.22487	-2.62964	-1.79259
Potra000216g00895	1.22483	1.21354	0.274351	0	0.576769	0.00258165	-0.0569346	0.10413	NA	NA	NA	NA	NA	NA	NA	NA	NA	NA	NA	NA	NA	NA
Potra000216g00896	4.73541	4.73273	0.122534	0	0.281231	0.00281631	-0.0569346	0.10413	0.00983945	0.0213062	0.0152192	0.0158912	0.0107973	0.0166777	0.0199562	-1.97383	-0.334278	-0.191621	-1.1038	-1.18634	-0.128206	0.52494
Potra000216g00897	2.32391	2.31194	0.210203	0.260801	0.199259	-0.00538907	-0.0444779	0.0411787	0.00937114	0.0036892	0.0111081	0.0109245	0.0367704	0.00350865	0.0219105	-0.610818	-2.19378	-1.86167	-1.17422	0.225878	-2.31692	-0.889053
Potra000216g31663	1.102	1.11531	0.105421	0	0.278832	NA	NA	NA	NA	NA	0.00315276	0.0100802	0.0122763	0.00305556	0.00673061	NA	NA	-2.35126	-2.07424	-0.99085	-2.49612	-2.11227
Potra000217g00898	0	0	0	NA	NA	NA	NA	NA	NA	NA	NA	0.0153322	0.0176236	0.00657465	NA	NA	NA	NA	-0.532628	-0.668456	-1.96172	NA
Potra000218g00899	0.0243244	0	0.0109668	NA	0	-0.000681054	-0.047677	0.0806462	NA	NA	NA	0.0248512	0.00991832	0.00464123	0.0152172	NA	NA	NA	-0.403288	-1.88214	-2.10474	-0.985735
Potra000219g00900	5.49819	5.43147	0.337095	0	0.257575	-0.0187278	-0.0612671	0.0660925	0.0132009	0.0122185	0.0134325	NA	0.0161873	0.00312112	0.0219778	-1.04158	-1.22627	-0.541775	NA	-1.10938	-2.3517	0.267355
Potra000219g00901	2.17985	2.20219	0.103157	0	0.179428	0.000681095	-0.040697	0.0464062	NA	NA	NA	0.022183	0.0190718	0.00341805	0.0359203	NA	NA	NA	-0.247783	-0.686429	-2.28842	0.832816
Potra000219g00902	4.41325	4.44491	0.256202	0.0545421	0.58812	-0.017659	-0.0540987	0.0522831	0.0151731	0.0141927	0.0173973	0.0151855	0.0268328	0.00662784	0.00684821	-1.02318	-0.642464	-0.423554	-1.2266	-0.541574	-1.60028	-1.64617
Potra000220g00903	1.13286	1.06162	0.260314	0.0285727	0.78328	-0.0152485	-0.0523596	0.0506797	0.00217703	0.00958818	0.0125495	0.00962073	0.0350078	0.00326384	0.0149933	-2.23082	-1.68596	-1.45613	-2.33261	0.022304	-2.44866	-1.14817
Potra000220g00904	4.15215	4.14247	0.0808649	0.143311	0.312165	-0.014662	-0.0474429	0.0375368	0.020149	0.0211029	0.0120265	0.0313034	NA	0.00363241	0.0117254	-0.366544	-0.023361	-1.13136	-0.782686	NA	-1.8853	-1.13999
Potra000220g00905	6.7261	6.75282	0.0748468	1.55e-15	0.337509	-0.0197505	-0.0690987	0.0425082	0.0107344	0.0119579	0.00623922	NA	0.0351587	0.00410528	0.00551032	-1.19412	-0.575283	-1.79616	NA	-0.330901	-2.24788	-1.85759
Potra000220g00906	1.54433	1.531	0.113008	0.0026332	0.329026	-0.00553215	-0.0567639	0.076917	0.00534964	0.00926137	0.00996279	NA	NA	0.00456093	0.00949635	-1.37424	-1.41929	-1.27703	NA	NA	-1.93584	-1.45613
Potra000221g00907	5.52214	5.52866	0.0656795	0.0175478	0.286879	0.0057617	-0.0569455	0.0428506	0.0116449	0.00280302	0.00429847	0.00891838	0.0103194	0.002049	0.00691101	-1.1892	-2.42313	-2.26168	-1.76344	-1.76739	-2.68441	-1.54206
Potra000221g00908	3.84661	3.86971	0.212341	0.0805674	0.407508	-0.0149416	-0.071581	0.0912372	0.0179135	0.00716119	0.0146873	0.0300717	0.00784243	0.00332163	0.00152009	-0.454195	-2.08318	-0.87721	-0.793814	-2.18617	-2.51795	-2.28227
Potra000222g00909	4.04056	4.0432	0.0646975	0.142104	0.0727659	0.00110953	-0.0583515	0.0880422	0.021173	0.0105997	0.0117395	0.0144494	0.0304617	0.0010473	0.0171734	-0.094834	-1.96757	-0.821218	-1.38965	0.098687	-2.77676	-0.806857
Potra000223g00910	6.87777	6.85817	0.170141	0	0.230655	-0.00610802	-0.0449272	0.0474517	0.00605338	0.00274607	0.0064372	0.0157898	0.0104588	0.00124962	0.0126465	-1.57732	-2.12884	-1.50715	-0.296173	-1.14612	-2.69249	-0.622663
Potra000223g00911	0.765786	0.618591	0.40651	0.036267	0.465385	0.00888613	-0.0174242	0.0233066	NA	NA	NA	NA	NA	NA	NA	NA	NA	NA	NA	NA	NA	NA
Potra000223g31710	0	0	0	NA	NA	0.0126447	-0.00494008	0.0233066	NA	NA	NA	0.0215477	0.0170334	0.00585135	0.04161	NA	NA	NA	-0.134266	-1.41649	-1.48249	0.785478
Potra000223g31711	1.43955	1.24709	0.762246	0.0302319	0.339537	-0.00961102	-0.025321	0.00400872	NA	NA	NA	NA	0.0181533	0.0139967	NA	NA	NA	NA	NA	-1.2221	-0.619383	NA
Potra000224g00912	1.8134	1.78516	0.204331	0	0.265169	-0.0203167	-0.0519755	0.0110434	0.00768145	0.0106057	NA	NA	0.023779	0.00331888	0.0152241	-1.41406	-1.07948	NA	NA	0.34022	-2.12586	-0.045407
Potra000224g00913	7.36248	7.35462	0.0928218	0.0671746	0.48883	-0.00143861	-0.0400698	0.0400124	0.00787992	0.0122638	0.00689568	0.0100699	0.0281732	0.00288464	0.013849	-1.22605	-1.48714	-1.46125	-1.68749	-0.657389	-2.30057	-0.811009
Potra000225g00914	4.61719	4.62301	0.213696	0.00114191	0.379586	0.0126322	-0.0617411	0.105041	NA	NA	0.00692138	0.00885569	0.0142995	0.00349888	0.0209676	NA	NA	-1.87103	-1.77074	-1.1595	-2.6378	-0.571202
Potra000225g00915	3.82855	3.82532	0.111404	0.0624588	0.190118	-0.00749798	-0.0467122	0.05962	NA	NA	0.0121371	0.0203023	0.00636869	0.000758663	0.00746492	NA	NA	-0.903363	-1.14689	-1.48401	-2.4283	-0.934811
Potra000226g00916	3.91068	3.89612	0.129625	0.0282604	0.183869	0.0111036	-0.0495231	0.139209	NA	NA	0.00593974	0.00629789	0.00572116	0.00316173	0.00696589	NA	NA	-1.90567	-1.813	-1.77685	-2.23947	-1.03162
Potra000226g00917	0.914659	0.902613	0.0898991	0	0.255269	0.015054	-0.0455988	0.0907455	0.0117903	0.00935944	0.00654266	0.00572116	NA	0.0120943	0.0390235	-1.67848	-0.80641	-0.255164	-1.77685	NA	-0.983074	1.35302
Potra000226g00918	2.48726	2.54849	0.196419	0	0.523081	-0.000626347	-0.0550096	0.0619292	NA	NA	0.0113665	0.0191132	0.0138507	0.0155949	0.0335608	NA	NA	-1.47903	-1.11996	-1.23681	-1.16741	-0.634785
Potra000226g31738	3.2321	3.23444	0.0434932	0	0.0298646	0.016376	-0.0307279	0.0389417	NA	NA	NA	0.00550145	0.0131066	0.00348065	NA	NA	NA	NA	-1.5654	-1.52853	-1.97498	NA
Potra000227g00919	3.89038	3.911	0.239606	0	0.400842	0.0249849	-0.034839	0.0950524	0.0290478	0.0115854	0.0115307	0.0253775	0.0230707	0.00506314	0.0127857	-0.680016	-1.20957	-0.942336	-0.714125	-0.470961	-1.74714	-0.662876
Potra000228g00920	4.97135	4.96043	0.0846856	0	0.490077	-0.00377144	-0.0600534	0.0770724	NA	NA	0.00766071	0.00559199	0.00893834	0.00349926	0.0105525	NA	NA	-1.58228	-1.89175	-1.29537	-2.2439	-1.11688
Potra000229g00921	4.96336	4.97983	0.123535	0.315305	0.205675	0.0214061	-0.0523486	0.124444	0.0135013	0.0106341	0.00630131	0.0296914	0.0197396	0.00264175	0.00562851	-0.074909	-1.32212	-1.8817	0.034471	-1.12468	-2.5435	-1.89821
Potra000229g00922	2.5295	2.51108	0.175738	0.0107531	0.12434	0.00228558	-0.0563636	0.0821357	0.0122367	0.00294468	0.00647713	0.0197396	0.00629044	0.00209894	0.0154821	-1.87691	-2.30306	-1.98724	-1.12468	-1.75975	-2.81755	-1.39185
Potra000229g00923	1.46752	1.47852	0.0914825	0.0127981	0.266436	-0.00812826	-0.0543013	0.0633512	0.0135037	0.00753235	0.00561834	0.0220752	0.00446098	0.00320409	0.00791939	-1.55931	-1.90642	-1.83005	-1.30039	-2.26199	-2.36381	-1.41804
Potra000229g00924	0.241532	0	0.106123	0.418129	0.114052	0.00296324	-0.0610796	0.0678723	0.00375858	0.00153337	0.0214471	0.00965866	0.00868913	0.00252293	0.014511	-1.37838	-2.51315	0.258886	-1.55797	-0.805686	-2.41437	-1.0876
Potra000229g33832	0	0	0	NA	NA	-0.00830159	-0.0543013	0.0633512	NA	NA	NA	NA	NA	NA	NA	NA	NA	NA	NA	NA	NA	NA
Potra000229g34696	0	0	0	NA	NA	0.00912878	-0.0563636	0.0821357	NA	NA	NA	NA	NA	NA	NA	NA	NA	NA	NA	NA	NA	NA
Potra000230g00925	1.34429	1.32508	0.124374	0	0.309029	0.00963543	-0.0470609	0.1171	0.00164584	0.00663558	0.00267996	0.00727754	0.00738091	0.00115797	0.00251363	-1.0024	-1.44867	-2.26535	-1.98583	-1.27056	-2.22046	-1.9929
Potra000231g00926	4.33634	4.25893	0.200486	0.348985	0.143937	0.0215585	-0.0601767	0.127292	0.0141862	0.00633366	0.0109082	0.0194737	0.0450698	NA	NA	-1.09847	-1.63121	-1.08538	-1.40342	-0.054325	NA	NA
Potra000231g00927	8.63982	8.6575	0.252606	0.188296	0.287769	0.0150629	-0.0601767	0.115372	0.0183932	0.0202347	0.0187377	0.0450698	0.00906044	0.00310891	0.0126497	-0.661372	-0.980584	-0.669326	-0.054325	-1.32325	-2.33963	-1.09434
Potra000231g00928	4.0261	4.02946	0.0631941	0.0578157	0.214423	0.0126746	-0.0552531	0.131687	0.0133438	0.0159688	0.015822	0.0344752	0.016666	0.00838057	0.0193961	-0.385679	-1.03948	-0.912967	-0.709246	-0.437072	-1.09921	-0.606477
Potra000231g00929	2.00445	1.9894	0.0977181	0.0438935	0.238374	0.0111926	-0.0504727	0.131687	0.0204275	NA	0.0119107	0.0404037	0.0289459	0.00421521	0.010125	-0.662717	NA	-0.761276	0.136199	0.304498	-1.73037	-1.20026
Potra000231g34163	0.123671	0	0.0413497	NA	0	0.0113784	-0.0504727	0.131687	NA	NA	NA	NA	NA	NA	NA	NA	NA	NA	NA	NA	NA	NA
Potra000232g00930	0.464078	0.393523	0.201974	0	0.564559	0.00222265	-0.0550975	0.198194	0.00390263	0.0181745	0.0079544	0.0150778	0.0160572	0.00520668	0.0131191	-2.07793	-0.36673	-1.53774	-0.734956	-1.44051	-2.11362	-1.12276
Potra000232g00931	3.51759	3.57378	0.172563	0.166795	0.190503	0.00228515	-0.067246	0.163549	0.00492116	0.000700863	0.00400268	NA	0.00794164	0.00370872	0.00350013	-1.98045	-2.806	-1.93722	NA	-1.77293	-2.35514	-2.01925
Potra000232g00932	7.92067	7.9493	0.296865	7.89e-16	0.291569	-0.00176364	-0.0445765	0.107586	0.0101791	0.0176525	0.00805468	NA	0.0198507	0.00383005	0.0145242	-1.7091	-1.26712	-1.64803	NA	-1.23221	-2.52603	-1.25768
Potra000233g00933	5.53894	5.46413	0.29484	0	0.197487	-0.00207325	-0.0352947	0.0538112	0.0119072	0.00879256	0.00341081	0.00796694	0.00939241	0.000309613	0.0037257	-1.0021	-0.619904	-2.04629	-1.05447	-1.17341	-2.73571	-0.700919
Potra000234g00934	6.19537	6.19027	0.043161	0.246097	0.310712	-0.00323119	-0.0454368	0.0643566	NA	NA	0.00599907	0.00324135	0.00573874	0.00101005	0.00885445	NA	NA	-1.75875	-2.13999	-1.58018	-2.89791	-1.72075
Potra000234g00935	0.647441	0.642604	0.116309	0	0.271817	0.00546434	-0.04443	0.119659	NA	0.00924759	NA	0.0203082	0.00871226	0.0041716	0.0149358	NA	-1.36386	NA	-1.03273	-1.32779	-2.07922	-1.28893
Potra000235g00936	5.03056	5.02714	0.0448948	0	0.113503	0.0106374	-0.036236	0.0461906	0.00366023	0.00157722	0.00305981	0.0131605	0.0045053	0.00106803	0.00190957	-2.08927	-2.2692	-2.14949	-1.16725	-2.11876	-2.94716	-2.66787
Potra000235g00937	0.0180111	0	0.00919472	0	0.471167	0.0180267	-0.0341533	0.0425088	NA	NA	NA	0.00462515	0.00907269	0.00197345	0.0163149	NA	NA	NA	-2.15273	-1.85445	-2.91231	-1.25423
Potra000236g00938	0.228354	0	0.0663651	0	0.329476	0.0150389	-0.0360145	0.0959185	NA	0.000806808	0.00996939	0.00326805	NA	0.00147629	NA	NA	-1.57239	-1.4902	-2.1818	NA	-2.34601	NA
Potra000236g00939	4.22125	4.23342	0.264869	0.221844	0.248389	0.0470348	-0.0351528	0.0839855	0.0138364	0.00651339	NA	0.00800023	0.00782744	NA	NA	-0.754493	-1.52141	NA	-1.43367	-1.50584	NA	NA
Potra000236g00940	0.279438	0.337861	0.0889673	NA	0	0.0552863	-0.00131051	0.0839855	0.00857228	NA	0.010593	NA	0.00706117	0.00411438	0.00889462	-1.0371	NA	-1.01151	NA	-1.4687	-1.74327	-0.814538
Potra000236g00941	0.198643	0	0.0730006	0	0.0175274	NA	NA	NA	NA	NA	NA	NA	0.0230459	NA	NA	NA	NA	NA	NA	-0.833133	NA	NA
Potra000236g00942	0.00149998	0	0.000492736	NA	0	-0.00115899	-0.00226454	-5.34e-05	NA	NA	NA	NA	NA	NA	NA	NA	NA	NA	NA	NA	NA	NA
Potra000236g00943	0	0	0	NA	NA	NA	NA	NA	NA	NA	NA	NA	NA	NA	NA	NA	NA	NA	NA	NA	NA	NA
Potra000236g31818	0.484529	0.522112	0.102247	0	0.0510174	0.049965	0.00381078	0.0648019	NA	NA	NA	0.0214922	0.0134188	NA	NA	NA	NA	NA	-0.308841	-0.704101	NA	NA
Potra000236g35434	0.00156303	0	0.000535031	NA	0	0.0285629	-0.00407262	0.0810087	NA	NA	NA	0.00969348	NA	0.00851213	NA	NA	NA	NA	-1.13189	NA	-0.61899	NA
Potra000237g00944	3.13887	3.18207	0.240804	0.0125408	0.719875	-0.0172923	-0.0567082	0.0188447	NA	NA	0.0141247	0.0188918	0.00826531	0.0173767	0.0170301	NA	NA	-1.30393	-0.714634	-1.50377	-0.669109	-0.497837
Potra000238g00945	6.28095	6.29711	0.126889	0	0.271839	0.0190455	-0.0517289	0.124811	0.00739249	0.0248957	0.00331257	0.0136749	NA	0.0022943	0.00524367	-1.76133	-1.29396	-1.5507	-2.09918	NA	-2.41618	-1.45125
Potra000238g00946	0.395763	0.387439	0.132435	0.004001	0.383862	-0.0186809	-0.0186809	-0.0186809	NA	NA	NA	0.0422235	0.0454757	NA	NA	NA	NA	NA	0.00116	-0.019391	NA	NA
Potra000238g00947	0.0590199	0	0.0235529	0.0136593	0.111179	0.0236245	-0.0206438	0.118056	0.0550512	NA	NA	0.0291741	NA	0.0193364	0.0392666	1.44097	NA	NA	-0.81984	NA	-0.746391	-0.092967
Potra000239g00948	3.60798	3.55238	0.149989	0.225307	0.26522	-0.00624962	-0.057472	0.0446258	0.0132273	0.0123585	0.0143215	0.0143602	0.00400723	0.0162187	NA	-0.529864	-1.48386	-1.74941	-2.08633	-2.2738	-1.57365	NA
Potra000239g00949	4.72215	4.79257	0.802146	0.202528	0.352804	-0.00591216	-0.0419881	0.076392	NA	0.0162104	0.00708923	0.00635991	0.00791489	0.00187586	0.0212185	NA	-1.19495	-1.52753	-2.15552	-2.30092	-2.61704	-0.166273
Potra000239g35179	0.0527632	0	0.0193007	0.068274	0.273883	NA	NA	NA	NA	NA	0.0103987	0.0116964	0.0233639	0.0204735	0.00645049	NA	NA	-1.38067	-1.81351	-0.538482	-0.443551	-1.91765
Potra000241g00950	0.0122327	0	0.00465599	NA	0	-0.00583658	-0.0359777	0.0424749	NA	NA	0.0105589	0.0139645	0.0232327	0.0096969	NA	NA	NA	-1.74746	-1.39071	-0.305847	-1.95422	NA
Potra000241g00951	1.73891	1.70508	0.219019	0	0.54469	-0.0194487	-0.0405595	0.0448839	0.00981979	NA	0.00335465	NA	NA	0.0130217	NA	-0.880324	NA	-1.75499	NA	NA	-1.16877	NA
Potra000241g00952	4.75444	4.7539	0.182548	0	0.473955	0.00409659	-0.0479359	0.0595448	0.0191663	0.00925687	0.0198117	0.00920096	0.0135002	0.00815081	NA	-0.726721	-1.13049	-0.337635	-1.45825	-0.450557	-1.02255	NA
Potra000241g31845	1.49666	1.46726	0.157085	0	0.396208	0.000943393	-0.0245393	0.0650065	NA	NA	0.0150186	0.0191649	0.0129991	0.00264876	0.0141251	NA	NA	-0.567989	-0.423019	-1.54443	-2.5568	-0.599832
Potra000242g00953	2.2254	2.22566	0.200122	0	0.501232	-0.00669136	-0.0491616	0.0299297	0.012503	0.0199977	0.0113423	0.0182507	0.0197961	0.00496229	0.0169486	-1.11791	-0.101957	-1.27969	-1.17339	-0.321175	-1.90064	-0.388479
Potra000242g00954	1.39062	1.37447	0.118376	0.0310444	0.303001	-0.0158078	-0.0332946	0.00102529	0.00743151	0.00614178	0.0060231	0.0106109	0.0151845	0.00635862	0.00579651	-1.56668	-1.1219	-0.955422	-1.09487	-0.076405	-1.56957	-0.95477
Potra000242g00955	2.01305	2.00218	0.168555	0.0175768	0.265053	-0.00496422	-0.0503892	0.0322575	0.0104845	0.00615779	0.00533961	0.00949678	0.0208224	0.0217485	0.0125491	-1.15797	-0.633961	-1.02023	-0.675381	-0.41021	0.703522	-0.219168
Potra000242g00956	0.0175791	0	0.00875234	NA	0.0283821	-0.00566045	-0.0197169	0.0291399	0.0153272	0.00602598	NA	0.0131798	0.00955567	0.0108656	0.0158711	-0.372741	-1.09991	NA	-0.012354	-1.60115	-0.987748	0.30606
Potra000242g00957	4.49169	4.48191	0.0490614	0.0338792	0.319872	-0.0164028	-0.0467148	0.0349356	0.0148349	NA	0.00983218	0.0319667	0.00699023	0.00514491	0.0150487	-0.243644	NA	-0.942103	0.607558	-1.54354	-1.94669	-0.645284
Potra000242g00958	2.13961	2.13898	0.10277	0.0707636	0.361625	-0.00759665	-0.058684	0.0679119	0.00150108	0.00824649	0.0108915	0.0106556	0.010166	0.00739297	0.0222958	-1.99539	-1.91664	-1.34437	-1.46953	-1.36379	-1.37228	0.395091
Potra000243g00959	3.87006	3.91385	0.203647	0	0.6024	4.63e-05	-0.0482482	0.0555369	NA	NA	0.00986773	0.014136	NA	0.00848353	0.00522361	NA	NA	-0.796683	0.102326	NA	-1.06486	-1.16335
Potra000243g00960	6.54891	6.55105	0.153332	0	0.289143	0.0143264	-0.0639797	0.0805759	0.0151542	0.012729	0.0106408	NA	0.0179867	0.0052312	0.0198363	-1.01836	-0.84124	-1.20508	NA	-0.626612	-2.28247	-1.09499
Potra000243g00961	0.152365	0	0.0593355	NA	0	NA	NA	NA	NA	NA	NA	0.0149447	0.0126692	0.0118603	NA	NA	NA	NA	-1.10551	-1.34124	-1.61278	NA
Potra000243g00962	0.10073	0	0.0500084	0	0.314725	0.00618336	-0.0364243	0.076731	0.00638129	NA	NA	0.0149262	NA	0.00339038	0.01399	-1.00568	NA	NA	-1.22403	NA	-2.53295	-1.02859
Potra000243g00963	2.72515	2.68121	0.283501	0.0428203	0.665471	0.0238436	-0.0626314	0.0993104	0.0120809	0.0173899	0.0128022	NA	0.0167771	0.00519521	0.0088932	-1.12511	-1.0401	-0.819717	NA	-1.1428	-1.83074	-0.442266
Potra000244g00964	1.02206	1.04005	0.110792	0	0.192303	0.0117342	-0.0467457	0.183924	0.00582213	0.00674277	NA	0.00754334	0.0237839	0.00558112	0.00931328	-1.67864	-1.45148	NA	-1.62341	-0.387057	-1.95166	-0.932287
Potra000244g00965	3.34388	3.3588	0.0644691	0.0892584	0.297203	-0.0302507	-0.0515321	0.0594639	0.0149072	0.00836077	0.0108475	0.0123229	0.0205424	0.0021794	0.0156317	-0.664014	-0.524746	-0.722637	-1.27641	-0.027631	-2.03309	-0.330693
Potra000244g00966	5.04446	5.10644	0.616141	0.0139874	0.494676	-0.00309741	-0.0619981	0.095399	0.0142853	NA	0.0213389	0.0126107	0.0140539	0.0100202	0.0144007	-0.397303	NA	-0.949495	-0.324838	-1.14815	-1.42657	-0.595111
Potra000245g00967	0.760378	0.760486	0.157117	0.0312256	0.369359	NA	NA	NA	NA	NA	NA	0.016859	0.0121917	NA	NA	NA	NA	NA	0.124718	-1.11792	NA	NA
Potra000245g00968	1.39856	1.35195	0.429459	0.0365689	0.697296	NA	NA	NA	0.0477598	NA	NA	0.0246864	0.0235429	0.0622581	0.0306338	-0.175405	NA	NA	0.284678	-1.47243	0.046843	-0.416193
Potra000245g00969	0.0920987	0	0.0445983	1.23e-13	0.353011	NA	NA	NA	NA	NA	NA	0.0247274	0.0355356	0.0551808	NA	NA	NA	NA	-1.47417	-0.646805	0.247287	NA
Potra000245g00970	0.621036	0.654954	0.165084	0.106271	0.411703	NA	NA	NA	NA	NA	NA	0.0423167	NA	NA	NA	NA	NA	NA	0.466927	NA	NA	NA
Potra000245g00971	0.0436467	0	0.0204693	0.0264074	0.534683	NA	NA	NA	NA	NA	NA	NA	NA	NA	NA	NA	NA	NA	NA	NA	NA	NA
Potra000246g00972	3.44293	3.52161	0.355949	0.108447	0.763206	0.00780387	-0.0378039	0.05012	NA	NA	0.00403482	0.00716241	0.00420522	0.00566095	0.00120236	NA	NA	-1.89234	-1.55494	-1.91564	-1.03906	-1.93071
Potra000246g00973	1.08171	1.0581	0.163879	0.0310752	0.293725	0.00617254	-0.0436041	0.0641906	NA	NA	NA	0.00629165	0.00571719	0.0175014	NA	NA	NA	NA	-1.87009	-1.5979	0.268314	NA
Potra000246g00974	0.326088	0.359707	0.103502	0	0.10309	-0.00470795	-0.046256	0.0421524	NA	NA	NA	0.0103851	NA	0.00923196	NA	NA	NA	NA	-1.44319	NA	-0.747587	NA
Potra000246g00975	0.790126	0.814657	0.114148	NA	0	0.0186011	-0.0312947	0.135083	0.0120972	NA	0.0130588	0.0246196	0.01356	0.0123602	0.00700462	-1.01552	NA	-0.545724	-0.855241	-1.06103	-1.36793	-1.90935
Potra000246g00976	6.20041	6.2447	0.135146	0	0.431109	0.00864728	-0.0600522	0.0910631	0.0178675	0.0219777	0.0147766	0.027364	0.0220273	0.00345897	0.0168561	-1.1652	-0.881781	-1.0347	-0.610914	-1.18148	-2.20206	-0.745713
Potra000246g00977	0.00153071	0	0.000513134	0	0.177833	0.00983585	-0.0370208	0.127643	0.017163	0.0158687	0.0135716	0.00931065	0.00864408	0.00662584	0.0318844	-0.378558	-1.4022	-1.51811	-1.99201	-2.08732	-1.54854	0.091506
Potra000247g00978	2.69546	2.5717	0.520686	0.260459	0.208947	-0.0100172	-0.0656406	0.0747503	0.0107228	0.00720912	0.00620383	NA	0.0144948	0.00477879	0.00652383	-1.18152	-1.83805	-1.63842	NA	-0.873266	-1.87873	-1.51828
Potra000247g00979	0.477799	0.480304	0.164145	0.0503675	0.493519	-0.0189226	-0.065969	0.0449098	0.0102901	0.0220966	0.0138727	0.0135024	0.00351047	0.0103332	0.00676492	-1.21778	-0.236626	-1.04278	-1.19036	-2.11344	-1.12109	-1.53444
Potra000247g00980	2.75221	2.69488	0.37555	0.013532	0.300576	-0.0159809	-0.0564793	0.0597597	0.00930395	0.0125351	0.0187728	0.013321	0.0132028	0.00472955	NA	-1.21179	-1.36285	0.008081	-1.02643	-1.15472	-2.11781	NA
Potra000249g00981	1.73717	1.62394	0.357843	0	0.556263	-0.00883233	-0.0552147	0.108376	0.00400749	NA	0.0188819	0.0155725	NA	NA	NA	-1.97552	NA	-1.42269	-1.37493	NA	NA	NA
Potra000250g00982	2.51293	2.49787	0.126469	0	0.278983	-0.0369426	-0.0611334	0.0530041	0.0081277	0.0243666	0.0186879	0.0249467	0.0153477	0.00438251	0.025576	-1.44201	-0.345353	-0.02667	-1.00295	-1.29662	-1.74871	0.00239
Potra000250g00983	5.62437	5.62138	0.0363932	0	0.0843574	-0.00661836	-0.0560603	0.0317102	0.00441411	0.0136704	NA	0.0137719	0.0152062	0.00195354	0.00857068	-1.87152	-1.05797	NA	-1.2922	-1.01709	-2.58619	-1.38214
Potra000251g00984	0.542816	0	0.425034	0.0543451	0.894987	0.000671057	-0.0369396	0.0631201	NA	NA	NA	0.0138342	0.0263422	0.0369844	NA	NA	NA	NA	-1.25154	-0.717384	-0.295917	NA
Potra000251g00985	6.50848	6.48262	0.213798	0.00332928	0.349737	-0.0173967	-0.0561528	0.0370036	0.0127029	0.0195701	0.0186264	0.0291902	0.0141529	0.00234176	0.0135389	-0.711852	-1.24312	-0.451661	-0.739111	-1.35571	-2.64988	-1.05879
Potra000251g00986	4.81293	4.85276	0.0671457	0	0.475169	-0.0125547	-0.0463333	0.0639898	0.0133363	0.0171668	0.0131942	0.0184889	0.0291902	0.00914834	0.0193164	-1.02339	-0.946239	-0.254212	-1.99356	-0.739111	-1.4721	-0.210177
Potra000252g00987	9.23231	9.27393	0.108331	0.122485	0.320358	0.0269176	-0.0450953	0.0953936	0.0183478	NA	0.0131943	NA	0.0142562	0.00121076	0.0206855	-0.091304	NA	-1.15342	NA	-1.49836	-2.36598	-0.171808
Potra000252g00988	0.234651	0	0.0839888	0	0.0684588	0.0147619	-0.0278516	0.0738098	0.0121569	NA	0.0285076	0.0187072	NA	0.00341659	0.0290358	-1.06707	NA	-0.468386	-1.34979	NA	-2.16507	-0.161798
Potra000252g31916	0	0	0	NA	NA	0.0107214	-0.0394661	0.0966206	NA	NA	NA	0.0104814	0.0288859	0.00708011	0.0107597	NA	NA	NA	-1.51951	-0.896746	-1.81184	0.264193
Potra000254g00989	5.8946	5.91411	0.174015	0.185247	0.564237	-0.00964813	-0.060145	0.0490685	0.00918878	0.00450515	0.00779513	0.0126643	0.0155129	0.00181565	0.00696597	-1.71224	-2.29881	-1.16787	-1.31312	-1.19332	-2.46059	-1.57693
Potra000254g00990	4.84866	4.83431	0.0817583	0.237591	0.290454	-0.0117976	-0.0540988	0.0340793	0.0030938	0.00782277	0.00310229	0.0128539	0.00555056	0.00314786	NA	-2.08468	-1.35543	-2.11274	-0.888185	-2.07033	-1.94871	NA
Potra000254g31924	0.711439	0.740073	0.163442	0	0.364017	-0.00330268	-0.0229051	0.0430503	NA	NA	NA	0.0198943	NA	0.00184784	0.0012056	NA	NA	NA	-0.21797	NA	-2.71274	-2.16811
Potra000255g00991	1.64945	1.65575	0.0547609	NA	0	0.00651195	-0.0642976	0.0274932	0.00280293	0.00426521	0.00233715	0.00607354	NA	0.000480345	0.00569897	-2.35885	-1.29402	-2.5206	-1.49907	NA	-2.87266	-1.55888
Potra000255g00992	4.62627	4.62669	0.111436	0	0.18801	0.00264167	-0.0548768	0.0475878	0.0044515	0.00569511	0.00533389	0.0152592	0.00440354	0.00082077	0.00290446	-2.18447	-1.47313	-1.96021	-1.36306	-2.28869	-2.68389	-1.20214
Potra000255g35205	0.751778	0.793937	0.1243	0	0.179816	0.00700325	-0.0642976	0.0475878	NA	NA	NA	NA	NA	NA	NA	NA	NA	NA	NA	NA	NA	NA
Potra000256g00993	7.37337	7.37697	0.103899	0.283667	0.195934	0.0170064	-0.00459735	0.0386102	NA	NA	NA	0.0112931	0.0114066	0.00080284	NA	NA	NA	NA	-1.64445	-1.28675	-2.38428	NA
Potra000256g00994	0.962223	0.953625	0.098533	0	0.204462	0.00335549	-0.0480338	0.0789006	0.00878676	NA	0.0190123	0.0225862	0.0241276	0.0183515	0.0145888	-1.07943	NA	-0.677136	0.097071	-0.485916	-0.665834	-0.880472
Potra000256g00995	0.0265775	0	0.0121326	NA	0	-0.00573263	-0.0528772	0.0622793	NA	NA	0.0155269	0.050366	0.0125049	0.00436279	0.0114537	NA	NA	-0.670305	0.749742	-1.69466	-2.00177	-1.51872
Potra000258g00996	5.06877	5.06938	0.0581758	0	0.293189	0.00578863	-0.0695085	0.128779	0.0063519	NA	0.0167345	NA	0.020717	0.00578331	0.0183211	-1.56789	NA	-0.55374	NA	-1.42806	-1.62082	-0.618845
Potra000258g00997	0.0892189	0	0.0337939	0.0775236	0.130377	0.0128388	-0.0214243	0.0331702	NA	0.020385	0.0193173	0.0118117	NA	0.0139082	NA	NA	0.995359	0.397646	-0.453223	NA	-1.71273	NA
Potra000258g00998	5.94154	5.94835	0.195296	0	0.340943	-0.00208834	-0.0550975	0.0624473	0.0130515	0.0112298	0.0157145	0.0190259	0.0177138	0.00256118	0.00710895	-1.65009	-1.80475	-0.897817	-1.41271	-1.01388	-2.38008	-1.48129
Potra000259g00999	5.30953	5.35149	0.194418	0.194181	0.190747	0.0163915	-0.0431454	0.143205	0.00800155	0.0044857	0.00939283	0.0239914	0.0407043	0.00318922	0.0149015	-1.98398	-2.27146	-1.26241	-0.487767	-1.00476	-2.38082	-0.662866
Potra000261g33691	0	0	0	NA	NA	-0.0115017	-0.0559155	0.0324594	NA	NA	0.0149121	0.0113192	NA	NA	NA	NA	NA	-2.08012	-1.87967	NA	NA	NA
Potra000262g01000	1.82284	1.79801	0.195527	0.0209426	0.471	-0.00368565	-0.0638135	0.0750238	NA	NA	0.00705144	0.0183996	NA	0.00706395	0.00897652	NA	NA	-0.91286	0.467777	NA	-1.43683	-1.55587
Potra000262g01001	4.90679	4.88792	0.0807704	0.0154358	0.20683	0.0102694	-0.0406486	0.058017	0.00892574	0.00652175	0.00470209	0.0101023	0.00965761	0.000649972	0.0105876	-1.53537	-0.725404	-1.77844	-1.53433	-1.35742	-2.76171	-1.08356
Potra000262g01002	4.2508	4.26598	0.0668258	0.0511371	0.257153	0.00452872	-0.0611298	0.0863485	0.0130096	0.0054778	0.0111581	0.0342897	0.0217251	0.00394638	0.009875	-0.35849	-1.97497	-0.747554	-0.228554	-0.7793	-2.01101	-1.31119
Potra000262g01003	4.20699	4.19974	0.0961934	0.0455879	0.241612	-0.0151445	-0.0551244	0.0541051	0.0166545	0.0116877	0.00711746	0.0245334	0.0399786	0.00274916	0.00362859	-0.473993	-1.52326	-1.2503	-0.714045	-0.092333	-2.41694	-2.06876
Potra000263g31978	0.520255	0.563454	0.142117	0.0606035	0.148389	NA	NA	NA	NA	NA	0.0374094	0.0327663	0.0208262	0.02733	NA	NA	NA	-0.042807	0.32278	-0.076646	-0.843165	NA
Potra000264g01004	1.84548	1.77985	0.161807	0.182401	0.21081	0.0045729	-0.0354807	0.0810748	0.00375744	0.00384274	NA	0.0136531	0.0143192	0.00344951	0.0199112	-1.6632	-2.30682	NA	-0.840949	-1.30737	-2.14893	-0.48939
Potra000264g01005	3.28339	3.13282	0.493994	0.141946	0.135133	0.00667248	-0.0475897	0.0810748	NA	0.00252463	0.00486062	0.0119987	0.00442541	0.00321007	0.00571955	NA	-2.35193	-1.90947	-1.53075	-1.888	-2.10795	-1.56695
Potra000264g31981	0.0269827	0	0.0104351	NA	0	0.00259338	-0.0389097	0.0683225	NA	NA	NA	0.00668668	NA	0.00319808	0.00533766	NA	NA	NA	-1.64117	NA	-2.26296	-2.06802
Potra000265g01006	2.19661	2.22148	0.0614359	0	0.191534	0.0251779	-0.0568061	0.0763569	0.00618764	NA	0.00544628	NA	0.0211454	0.00279555	0.00509592	-1.71653	NA	-1.81485	NA	-1.16448	-1.98094	-1.37607
Potra000265g01007	4.71147	4.62098	0.289105	0.342682	0.122282	0.0277973	-0.0257467	0.0898793	NA	NA	0.00404202	0.00286227	0.00671067	0.00156551	0.00517463	NA	NA	-2.09816	-2.4895	-2.04592	-2.75771	-1.60955
Potra000266g01008	0.457742	0.527339	0.120624	0	0.21009	-0.0116322	-0.0549738	0.0162265	0.00629022	0.00508774	0.00709591	0.00681467	0.00804469	0.00179185	0.00921604	-1.50751	-0.973334	-1.54469	-1.21476	-1.53884	-2.58701	-1.40763
Potra000267g01009	3.68448	3.69532	0.0606407	0	0.123802	0.0112325	-0.0570587	0.0837962	0.0253335	0.0132021	0.014473	0.0171174	0.0343737	0.00474166	0.0135922	0.893964	-1.20295	-0.492168	-0.770221	-0.011387	-1.51548	-0.429578
Potra000267g01010	1.15366	1.17356	0.104429	0	0.132499	-0.0119973	-0.0494487	0.0362991	0.0059757	0.0153567	0.0158705	0.0303196	0.00686668	0.0039673	0.0183859	-1.96235	-0.761821	-0.655828	-0.496188	-1.87368	-2.1904	-0.454918
Potra000267g01011	4.87486	4.80393	0.347979	0.181039	0.14939	-0.0132957	-0.0444934	0.0604063	NA	NA	0.0065601	0.0179796	0.0111368	0.00328062	0.00474627	NA	NA	-1.89847	-0.992528	-1.34693	-2.54474	-2.03397
Potra000267g35504	0	0	0	NA	NA	-0.0118583	-0.0494487	0.0362991	NA	NA	NA	NA	NA	NA	NA	NA	NA	NA	NA	NA	NA	NA
Potra000268g01012	0.218309	0	0.0765265	0.0999576	0.18854	-0.0108898	-0.0538035	0.0307918	0.0177301	0.00750458	0.0102432	0.016823	0.00704105	0.00316112	0.0194577	-0.090688	-1.26	-1.04475	-0.170445	-1.81126	-1.57999	0.581545
Potra000268g01013	2.89267	2.86748	0.280553	0.0755472	0.249611	-0.00489142	-0.0509025	0.0320207	0.00971303	0.00601739	NA	0.0131325	0.00920714	0.00287694	0.0238253	-1.77787	-1.88511	NA	-1.26235	-1.06329	-2.40379	-1.16521
Potra000269g01014	3.6692	3.64558	0.121063	5.55e-15	0.185981	-0.0186998	-0.0420667	0.0325477	0.00694353	0.0089609	0.00850146	0.0112321	NA	0.00266501	0.00984472	-1.85212	-1.35376	-1.29079	-1.81146	NA	-2.40247	-1.2164
Potra000269g01015	4.57195	4.56619	0.084303	0	0.218026	-0.00545725	-0.0556075	0.109893	0.015826	0.0069286	0.00871506	NA	0.0180411	0.00223903	0.0146041	-0.980266	-1.70101	-1.28319	NA	-1.13515	-2.43711	-0.293297
Potra000270g01016	3.98021	4.03327	0.388322	0.00932359	0.164748	-0.0317819	-0.0655697	0.0776329	NA	0.0112005	0.00929417	0.0314378	NA	0.00124809	0.0112357	NA	-1.32245	-1.14191	-0.397095	NA	-2.76748	-0.879228
Potra000270g01017	6.36478	6.34513	0.114057	0	0.248986	-0.00105717	-0.0663135	0.0495662	NA	NA	0.00820934	0.0233846	0.0168052	0.00268216	0.0122899	NA	NA	-1.41938	-0.349037	-0.924982	-2.54694	-1.58651
Potra000271g01018	4.90426	4.8839	0.0975655	1.62e-16	0.524667	0.0270239	-0.0477551	0.145689	0.0215249	0.028453	0.0158717	0.0463461	0.0239717	0.0056136	0.0196043	-0.777733	-0.88097	-0.105866	0.177858	-0.347394	-1.73128	-0.22312
Potra000271g01019	2.83649	2.82357	0.121789	0	0.0429382	0.0103399	-0.0494518	0.145689	NA	0.00632586	0.0115203	0.0239717	NA	NA	NA	NA	-1.52433	-0.881411	-0.347394	NA	NA	NA
Potra000271g01020	0	0	0	NA	NA	NA	NA	NA	NA	NA	NA	NA	NA	NA	NA	NA	NA	NA	NA	NA	NA	NA
Potra000272g01021	2.24968	2.45292	2.88195	0.00413522	0.539583	0.00385853	-0.0502501	0.0833922	0.0100473	NA	0.00451565	0.00984329	0.00834621	0.00199447	0.00173408	-1.15003	NA	-2.08241	-0.665396	-1.53084	-2.09161	-1.80997
Potra000272g01022	0.0429358	0	0.0188931	0	0	0.00604957	-0.0482018	0.0972355	NA	NA	0.00792526	0.00834621	0.00903912	0.00203262	0.0140764	NA	NA	-1.56475	-1.53084	-1.17388	-2.66589	-0.081449
Potra000272g01023	3.70502	3.70822	0.0668235	0	0.259902	-0.00114759	-0.0482018	0.0443611	0.00388802	0.0019327	0.00235884	0.00903912	0.00423343	0.0022392	0.00239974	-2.06041	-2.09889	-2.38868	-1.17388	-1.70682	-2.57881	-2.0476
Potra000273g01024	3.9108	3.95127	0.387397	0	0.613758	-0.000102992	-0.0422923	0.0627304	0.00354694	0.0080068	0.00383893	0.019572	NA	0.00171498	0.00722552	-2.15579	-1.6565	-1.97927	-0.998458	NA	-1.95378	-0.606325
Potra000273g01025	6.19144	6.17162	0.108154	0.127798	0.278604	-0.0123444	-0.0510753	0.0480946	0.00431846	NA	0.0142797	0.0173775	0.00576632	0.00241382	0.00987239	-2.07166	NA	-0.165417	-0.087812	-1.85008	-2.50996	-0.929114
Potra000273g01026	4.26784	4.27645	0.141442	0	0.245975	-0.00445162	-0.0564302	0.0846067	0.0150681	0.00404697	0.0120081	0.0268967	0.0173775	0.0024136	0.0124105	-0.618635	-1.23507	-0.616609	-0.767104	-0.087812	-2.49421	-0.602785
Potra000274g01027	1.44527	1.4974	0.267607	0	0.172693	-0.00529638	-0.0427066	0.0585818	0.0077377	0.0117012	0.00521074	0.042185	0.00759401	0.00352706	0.0128014	-1.40158	-0.571044	-2.05247	0.21584	-1.63166	-2.4196	-1.25684
Potra000274g01028	1.99875	2.08438	0.331105	0	0.0665642	-0.00172988	-0.0395524	0.0568182	NA	0.000351457	0.00648821	0.00759401	NA	0.00105112	0.00946099	NA	-1.64246	-1.55317	-1.63166	NA	-2.82204	-0.974232
Potra000275g01029	3.92208	3.87085	0.331779	0.235056	0.0599724	-0.0288957	-0.0694448	0.13025	0.0180546	0.00520087	0.00441208	NA	0.00898253	0.00129065	0.00854106	-0.567118	-2.48308	-1.85222	NA	-1.44849	-2.83899	-1.41452
Potra000276g01030	2.25251	2.24243	0.106648	0.0568016	0.317153	0.0104283	-0.048775	0.0590255	NA	NA	NA	0.00181469	0.00111312	0.00085254	0.00357345	NA	NA	NA	-2.64782	-2.72151	-2.97951	-2.07016
Potra000277g01031	3.78794	3.80297	0.0504239	3e-15	0.286297	-0.0116061	-0.0494006	0.0619703	0.00719322	0.00702042	0.00419673	0.00125142	0.0117728	0.000740677	0.0108977	-1.46717	-1.48191	-2.11813	-2.28388	-1.34646	-2.79029	0.067701
Potra000278g01032	1.13974	1.15927	0.240747	0	0.641747	0.00880896	-0.0344218	0.0493643	0.0165622	0.0268957	0.0189328	0.0244173	0.0173752	0.00824427	NA	0.269107	0.357499	0.698249	-0.601042	0.336079	-1.397	NA
Potra000278g01033	4.21029	4.2151	0.0818475	0.019739	0.445918	-0.00145768	-0.0422605	0.0719457	0.0135445	0.0109193	0.00512714	0.0228099	NA	0.00313501	0.00871482	-0.989029	-1.02733	-1.44308	0.088303	NA	-2.1868	-1.39852
Potra000278g01034	2.87951	2.82822	0.97373	0.0135365	0.338052	-0.0156589	-0.0466979	0.0393518	NA	NA	0.0108483	0.0095005	0.00831299	0.000493844	NA	NA	NA	-0.893956	-1.45399	-1.68454	-1.86485	NA
Potra000278g01035	0.445246	0.399351	0.206643	0.0567971	0.335544	-0.0299816	-0.0489756	0.0112199	NA	NA	0.013206	0.0167775	0.0123317	0.0153592	NA	NA	NA	1.2291	-0.222374	-1.07682	-0.644294	NA
Potra000279g01036	3.8288	3.76648	0.588115	0	0.469156	-0.0017889	-0.0324081	0.024264	NA	NA	NA	0.0208002	0.00826975	0.00121983	NA	NA	NA	NA	-0.809156	-0.813844	-2.07215	NA
Potra000279g01037	4.20919	4.22873	0.154287	0.439309	0.0838523	0.0190432	-0.0429922	0.0839695	0.0100163	0.0148346	0.015724	0.0273298	0.0119856	0.00482465	0.0158887	-1.29747	-0.404133	0.08701	0.119342	-1.03096	-1.95502	-0.432705
Potra000279g01038	1.49533	1.5296	0.150454	0.0290321	0.365242	-0.00326747	-0.0551782	0.0654005	0.00823672	0.0068457	0.0166983	0.0452421	NA	0.00637766	0.00943917	-0.340196	-2.03829	-0.724596	-0.122807	NA	-1.28015	-1.36858
Potra000279g01039	2.31175	2.36722	0.295562	0.126212	0.360118	0.00027229	-0.0573931	0.0870501	0.00533901	0.00955963	0.0178606	0.0134303	0.012131	0.00756736	0.00688706	-1.39889	-1.56698	-0.352075	-1.58617	-0.889577	-1.70425	-1.81987
Potra000280g01040	2.14073	1.97598	1.27955	0.0271636	0.636296	0.0371452	-0.0230988	0.0634887	NA	NA	0.0111302	0.0277117	0.0129461	0.00734674	0.00921307	NA	NA	-1.29671	0.086603	-1.69558	-1.7731	-0.984553
Potra000280g01041	0.912116	0.721348	0.841746	0	0.0498854	0.0213038	-0.0374894	0.0740205	0.0106633	0.00136312	NA	0.00927256	0.00963201	0.00267094	0.0235332	-1.00897	-2.50863	NA	-1.49192	-1.46603	-2.57824	-0.327955
Potra000282g01042	3.28408	3.20678	0.468408	0.000270738	0.604287	0.00767664	-0.0550464	0.116	0.0190271	0.0157797	0.0174422	0.0312069	0.012413	0.00320185	0.0333218	-0.245449	-0.674429	-0.411982	-0.102908	-1.10472	-2.18952	0.154517
Potra000282g01043	6.55132	6.60427	0.129943	0	0.64489	-0.00959649	-0.0588596	0.0366344	0.0186249	0.0209818	0.0207707	0.0233672	0.02431	0.00435991	0.0228009	0.223956	-0.332863	-0.140693	-1.34318	-0.283307	-1.88455	0.086929
Potra000283g01044	7.34153	7.25907	0.236825	0	0.20659	0.00765265	-0.0460686	0.139007	0.0161292	0.00679411	0.009986	0.0248245	0.0132137	0.00107481	0.0141931	-0.927381	-2.12712	-1.37328	-0.980659	-0.571203	-2.98796	-1.21226
Potra000283g01045	4.32145	4.325	0.0513027	0.0230515	0.472007	0.0138315	-0.0437246	0.121382	0.0134832	0.0110689	0.0156124	0.0203583	0.020635	0.00284086	0.0267815	-1.3971	-1.23696	-0.379908	-1.08817	-0.403078	-2.26295	-0.560159
Potra000285g01046	7.46314	7.45039	0.1113	0.222806	0.0594639	-0.0115055	-0.0429118	0.0387275	0.00502483	0.00326778	0.00636568	0.0205127	0.0151174	0.00104229	0.00641941	-2.37277	-1.82784	-1.8213	-1.2693	-1.16718	-2.72932	-1.66899
Potra000285g01047	5.00942	5.04562	0.180961	0.0165175	0.435647	-0.00132627	-0.0380732	0.118075	0.011446	0.019064	0.015543	0.005549	0.00855065	0.00124175	0.0185382	-0.315521	-1.20151	-0.473242	-2.29781	-1.49895	-2.7085	-0.996451
Potra000285g01048	0.245779	0	0.0765847	0.0436087	0.150086	-0.0141164	-0.0520946	0.046104	0.0152354	0.0179917	0.0162701	0.00855065	0.00778784	0.00396414	0.0139441	-1.27838	-0.015864	-0.414	-1.49895	-1.18154	-2.06079	-1.43405
Potra000285g01049	1.61879	1.6435	0.116003	NA	0.0035809	-0.0122995	-0.0489454	0.0605132	0.00361485	0.00555873	0.00830612	NA	0.0110923	0.00479364	0.00743464	-1.71401	-2.16871	-1.77179	NA	-1.31514	-1.77758	-1.46295
Potra000285g34924	0	0	0	NA	NA	-0.0147503	-0.0520946	0.046104	NA	NA	NA	NA	NA	NA	NA	NA	NA	NA	NA	NA	NA	NA
Potra000285g34925	0	0	0	NA	NA	-0.0118913	-0.0489454	0.0605132	NA	NA	NA	NA	NA	NA	NA	NA	NA	NA	NA	NA	NA	NA
Potra000286g01050	3.62796	3.76833	0.715587	1.73e-15	0.920109	0.00823999	-0.0544214	0.0893184	0.0417139	NA	0.0683474	0.0639352	0.0511017	0.0568408	0.0630124	-0.260576	NA	0.499004	0.892183	-0.35	0.68424	0.742755
Potra000286g32035	0.0227791	0	0.0130834	0.0213995	0.613026	NA	NA	NA	NA	NA	NA	NA	NA	NA	NA	NA	NA	NA	NA	NA	NA	NA
Potra000287g01051	0	0	0	NA	NA	NA	NA	NA	NA	NA	NA	NA	NA	NA	NA	NA	NA	NA	NA	NA	NA	NA
Potra000287g01052	0.0259302	0	0.0112107	NA	0.0807548	NA	NA	NA	NA	NA	NA	NA	NA	NA	NA	NA	NA	NA	NA	NA	NA	NA
Potra000287g01053	0	0	0	NA	NA	NA	NA	NA	NA	NA	NA	NA	NA	NA	NA	NA	NA	NA	NA	NA	NA	NA
Potra000287g01054	0.0247556	0	0.0100457	0.381122	0.00446275	NA	NA	NA	NA	NA	NA	NA	NA	NA	NA	NA	NA	NA	NA	NA	NA	NA
Potra000287g34239	0	0	0	NA	NA	NA	NA	NA	NA	NA	NA	NA	NA	NA	NA	NA	NA	NA	NA	NA	NA	NA
Potra000288g01055	5.5643	5.56618	0.0421895	0.122629	0.249288	-0.00518814	-0.0563264	0.0557234	0.0143413	0.00421372	0.00812903	0.0344964	0.0267668	0.00139776	0.0128709	-1.0885	-2.06294	-0.915524	0.957548	-0.610984	-2.58304	-0.203438
Potra000289g01056	7.031	7.03227	0.0673239	0.166873	0.339682	-0.0105017	-0.0625953	0.105886	0.0222256	0.0105596	0.019825	0.0255753	0.0407881	0.0033728	0.0212961	-0.713033	-1.75813	-0.052068	-1.00803	-0.156337	-2.46332	-0.470762
Potra000289g01057	6.55693	6.51019	0.464365	0.0958338	0.269183	-0.00643395	-0.0634912	0.102559	0.00420873	0.0284569	0.0140741	0.0260504	0.0121496	0.00487639	NA	-2.04829	-0.625624	-0.988002	-0.517642	-0.99857	-1.57793	NA
Potra000289g01058	3.95436	3.97655	0.13014	0.0802048	0.352737	0.00902212	-0.0446428	0.054577	0.00613546	0.00992547	0.00588916	0.00411484	0.0106803	0.0024355	0.00742039	-1.69127	-1.05802	-1.74122	-2.14629	-1.20875	-2.49467	-1.60678
Potra000290g01059	4.00759	3.99888	0.0928513	0	0.502636	-0.0130832	-0.0392596	0.033698	0.00350487	0.00210978	0.0039279	0.0167287	0.00964448	0.000865094	0.00352138	-1.49868	-1.52064	-1.90136	-1.23337	-1.63628	-2.6454	-1.70621
Potra000290g01060	2.97664	2.97952	0.0653638	0.00271879	0.212701	-0.00180904	-0.0427827	0.0826216	NA	NA	0.00417794	0.00102353	0.00663301	0.00434113	0.00536285	NA	NA	-1.98715	-2.60808	-1.52688	-1.80157	-1.72003
Potra000290g01061	0.136579	0	0.0492714	0	0.0352743	0.0288307	0.0288307	0.0288307	NA	NA	NA	NA	NA	NA	NA	NA	NA	NA	NA	NA	NA	NA
Potra000291g01062	5.60672	5.56659	0.143517	NA	0.12978	-0.00272716	-0.0368448	0.113949	0.00707542	0.00483587	0.00726988	0.0167169	0.0138734	0.00307313	0.00745692	-0.764876	-1.99738	-1.52435	-0.990914	-1.48225	-2.56305	-1.72294
Potra000291g01063	0.0160972	0	0.00701856	NA	0.0429622	-0.0089688	-0.0667176	0.0903355	NA	NA	0.0154001	0.0138759	0.0139829	0.0126718	0.0107484	NA	NA	-0.843399	-0.975968	-1.08682	-1.33193	-1.64942
Potra000291g01064	0.0121886	0	0.00551567	NA	0	-0.0125666	-0.0395248	0.00847777	NA	NA	0.0053635	0.0139829	0.0189537	0.0195628	0.0113776	NA	NA	-2.02976	-1.08682	-0.938149	-1.07604	-1.51119
Potra000292g01065	5.0585	5.06617	0.082723	0.0457136	0.614576	0.0170745	-0.0373082	0.136433	0.00930304	0.010905	0.0120116	0.00828615	0.0114407	0.00405156	0.0054581	-1.02302	-1.70942	-0.582587	-2.20676	-1.36072	-2.16901	-1.79116
Potra000292g01066	4.3961	4.40723	0.123271	0.0272534	0.658955	0.0101628	-0.0420557	0.159111	0.0101049	0.0178482	0.0144771	NA	0.0107658	0.00673021	0.0112842	-1.1206	-0.614331	-0.359157	NA	-1.18471	-2.00421	-1.43385
Potra000292g01067	8.903	8.86356	0.293177	0.26539	0.260371	0.00708459	-0.0287055	0.130605	0.0125119	0.0181208	0.0110641	0.0285222	NA	0.000537022	NA	-1.39728	-0.089609	-0.954686	-0.340559	NA	-2.26712	NA
Potra000292g01068	5.75567	5.73324	0.133481	0.0167151	0.768723	0.0172031	-0.0447468	0.134657	0.00734697	0.0100377	0.00835481	0.0227684	0.0221607	0.00156522	0.00672742	-1.85281	-0.83398	-1.28316	-0.8685	-0.908724	-2.71031	-1.76709
Potra000293g01069	6.24246	6.2771	0.330288	0.0224502	0.27451	-0.0109655	-0.0669363	0.0819205	0.0222667	0.00631633	NA	0.0149101	0.00762655	0.00550312	NA	0.125811	-2.02646	NA	-1.00446	-1.96534	-1.41221	NA
Potra000293g01070	1.39871	1.40788	0.0774392	0.0279475	0.308595	-0.00796297	-0.0413328	0.0588415	0.00100188	0.007029	0.0162928	0.0122987	0.0342094	0.0054512	0.0074381	-2.14691	-1.14014	-0.136728	-1.35423	0.319323	-2.00082	-1.2726
Potra000293g01071	2.31082	2.2983	0.157203	0	0.0642488	-0.02315	-0.0363781	0.0175054	0.0066486	NA	NA	0.0342094	NA	0.0318564	NA	-1.83368	NA	NA	0.319323	NA	-0.25078	NA
Potra000293g32043	0	0	0	NA	NA	NA	NA	NA	NA	NA	0.00955734	0.0333745	0.0234006	NA	NA	NA	NA	-1.58178	-0.133646	-0.475791	NA	NA
Potra000294g01072	3.68893	3.70415	0.138291	0	0.252839	-0.00502724	-0.0392688	0.0782114	0.0133941	0.00561257	0.0171994	0.0350167	NA	0.00608273	0.0126442	-1.13369	-2.42717	-0.183868	-0.151791	NA	-1.31107	-0.553288
Potra000294g01073	3.61346	3.60441	0.167331	0.0766718	0.38649	-0.00658901	-0.0263781	0.0133782	NA	NA	NA	0.0102588	0.0182699	0.00326863	0.017782	NA	NA	NA	-0.462018	-1.27288	-2.0418	-0.184839
Potra000294g01074	1.72186	1.73838	0.0927701	0	0.0915098	-0.00328268	-0.0559785	0.0487901	0.00601293	0.013283	0.00904401	0.00175568	0.0255334	0.00311	0.0124407	-1.39302	-0.990947	-0.89461	-2.3077	0.669986	-2.25472	-0.792386
Potra000295g01075	4.17345	4.1534	0.103786	0.0940345	0.242279	-0.0208939	-0.0512834	0.037929	0.0146409	0.00556942	0.00402737	0.0104315	0.0131968	0.00204059	0.0117918	-0.544061	-2.20323	-2.1859	-1.78144	-1.12953	-2.55366	-1.37185
Potra000295g01076	2.46058	2.47007	0.073325	0	0.223453	-0.0267345	-0.0713866	0.037929	0.00891916	0.000664574	0.00805167	0.0127524	0.00277526	0.00258156	0.0122475	-1.43583	-2.37105	-1.68335	-0.980256	-1.9787	-2.70965	-1.40157
Potra000295g01077	1.0203	0.997765	0.243631	0	0.625444	-0.0207322	-0.0692889	0.0258162	0.0144677	0.0395035	NA	0.0335569	0.0250148	0.00546881	0.0132191	-0.503656	0.464468	NA	-0.514899	-0.583888	-2.19699	-1.63067
Potra000295g35734	0	0	0	NA	NA	-0.0304133	-0.0713866	0.037929	NA	NA	NA	NA	NA	NA	NA	NA	NA	NA	NA	NA	NA	NA
Potra000296g01078	1.30642	1.28471	0.267409	0.117214	0.628652	0.0010478	-0.0546297	0.0763635	0.00475018	0.00895345	0.00501	NA	0.00493	0.00338389	0.00753596	-1.92752	-1.91552	-1.81782	NA	-1.84592	-2.15772	-1.26089
Potra000296g01079	0.986724	0.962351	0.15371	0	0.447196	-0.00864709	-0.0417133	0.0798309	NA	NA	0.00782253	0.00493	NA	0.00409244	0.0132631	NA	NA	-1.04453	-1.84592	NA	-2.15607	-0.778337
Potra000296g01080	2.38462	2.368	0.177862	0.189844	0.319483	0.00408063	-0.0494024	0.0728446	0.00826623	0.00692414	0.00862263	0.0209547	0.00829409	0.00261901	0.0133462	-1.24407	-0.473666	-1.05622	-0.870689	-0.588496	-2.36321	-0.498561
Potra000297g01081	4.23046	4.03049	0.414927	0.51734	0.0680017	0.0333819	-0.0273369	0.0767335	NA	NA	0.00416139	0.00606487	0.00875263	0.00153632	0.00536795	NA	NA	-2.03105	-2.38331	-1.74735	-2.78946	-2.0716
Potra000297g01082	6.8134	6.84393	0.135852	0.0567362	0.266486	0.00378549	-0.0402091	0.0767335	0.00780728	0.0128233	0.00811058	0.0128531	NA	0.00240487	0.0226745	-1.52354	-0.493452	-1.00231	-0.982431	NA	-2.37438	0.174786
Potra000297g01083	5.44293	5.4359	0.0778394	0	0.44971	0.0278368	-0.0401584	0.113516	0.00834424	0.00421056	0.00531489	0.00788314	0.0106771	0.00213088	0.005281	-1.25623	-2.08423	-1.89133	-0.582291	-1.19763	-2.64559	-1.60202
Potra000297g01084	4.31606	4.34314	0.0454549	0	0.349036	0.00021572	-0.0572506	0.077752	0.00508429	0.0135612	0.0112652	0.0385146	0.00788314	0.00443095	0.0132417	-1.45679	-1.09554	-0.47938	-0.19461	-0.582291	-2.15389	-0.667396
Potra000298g01085	6.61227	6.56489	0.13481	0	0.325774	0.0384769	-0.0437555	0.162842	0.0148488	0.0180556	0.0142681	0.0167717	0.000975463	0.00602854	0.0154549	-0.650945	-1.03638	-1.01204	-1.57579	-1.54836	-1.43339	-0.704729
Potra000298g01086	0.940381	0.911836	0.142082	0.0515382	0.361815	0.0115607	-0.0220889	0.0446182	NA	NA	0.0303424	0.000975463	NA	0.00623205	0.0111273	NA	NA	-0.096127	-1.54836	NA	-1.70682	-1.45481
Potra000299g01087	0.235908	0	0.0751508	0	0.0598056	0.00626189	-0.0333919	0.0637862	0.00476686	0.00699294	0.0134315	0.00951737	NA	0.00163348	0.00870973	-0.84735	-1.56731	-0.962987	-1.75453	NA	-2.88805	-1.45788
Potra000299g01088	0.745387	0.779956	0.0843355	0.134856	0.20667	0.0030052	-0.0417882	0.130243	0.0018213	0.00385543	0.00372514	NA	0.00464965	0.00203173	0.0117116	-2.4292	-2.33753	-2.21395	NA	-2.02113	-2.70256	-0.965324
Potra000299g01089	2.11503	2.09469	0.162146	0.21193	0.151185	0.00748002	-0.0373064	0.130243	NA	NA	NA	0.00441586	NA	0.00268242	0.00379366	NA	NA	NA	-2.25419	NA	-2.56522	-2.03221
Potra000299g01090	4.68141	4.68398	0.235263	6.65e-17	0.380957	0.0180724	-0.0373064	0.156584	0.00442373	0.00663239	0.00729058	0.013158	0.00393666	0.00261198	0.00393603	-1.29945	-1.13283	-1.31261	-1.25522	-2.12802	-2.26027	-1.95458
Potra000299g35028	0	0	0	NA	NA	0.0030052	-0.0417882	0.130243	NA	NA	NA	NA	NA	NA	NA	NA	NA	NA	NA	NA	NA	NA
Potra000300g01091	4.81601	4.7677	0.281421	0.0983634	0.0982832	0.00334519	-0.0531925	0.10603	0.00735196	0.00406415	0.00627627	NA	NA	0.00333482	0.0093612	-1.56468	-2.6272	-1.70359	NA	NA	-2.09798	-1.59077
Potra000300g01092	4.81952	4.78287	0.0865243	0.0255174	0.11577	0.0144007	-0.045696	0.087195	0.00780399	0.00460053	0.004322	0.00391973	0.0132139	0.00302337	0.00789561	-1.64405	-1.80285	-1.81561	-2.43073	-0.865917	-2.38553	-1.33307
Potra000301g32059	0.00172458	0	0.000651348	0	0.177833	NA	NA	NA	NA	NA	NA	NA	NA	NA	NA	NA	NA	NA	NA	NA	NA	NA
Potra000301g32060	0	0	0	NA	NA	NA	NA	NA	NA	NA	NA	NA	NA	NA	NA	NA	NA	NA	NA	NA	NA	NA
Potra000301g32061	0	0	0	NA	NA	NA	NA	NA	NA	NA	NA	NA	NA	NA	NA	NA	NA	NA	NA	NA	NA	NA
Potra000301g32062	0.00163908	0	0.000588363	NA	0	NA	NA	NA	NA	NA	NA	NA	NA	NA	NA	NA	NA	NA	NA	NA	NA	NA
Potra000302g01093	6.88842	6.91933	0.128364	0.00130459	0.591802	-0.0103178	-0.0701191	0.11627	0.0225216	0.0122641	0.0106382	0.0230465	0.011057	0.00153771	0.00818232	-0.666103	-0.845261	-1.16621	-0.897721	-1.36931	-2.82708	-1.48423
Potra000302g01094	5.34374	5.36388	0.092551	0.375666	0.119733	-0.00553761	-0.0664166	0.132032	0.0257825	0.00760263	0.00697157	0.011057	0.0172216	0.0056551	0.0119961	0.270052	-1.35673	-1.30116	-1.36931	-1.0673	-1.28171	-0.934507
Potra000302g01095	4.70522	4.67985	0.0953223	0	0.295242	-0.0111689	-0.0683897	0.138141	0.011778	0.0104636	0.00589508	0.0194669	0.0115904	0.00189018	0.00685648	-1.50178	-1.36335	-1.74096	-0.620032	-1.78931	-2.58101	-1.27567
Potra000303g01096	4.27252	4.28445	0.175474	0.410155	0.197872	-0.00755063	-0.0495776	0.0604246	0.00240726	0.0058603	0.00707442	0.0182329	NA	0.00356985	0.00612233	-1.63567	-1.83012	-1.47684	-0.626841	NA	-2.28808	-2.02464
Potra000303g01097	0.709576	0.678064	0.17636	0	0.45523	-0.0110134	-0.046018	0.0319324	0.00427942	0.00321318	0.00819889	0.0117484	0.00689707	0.00375965	0.00772149	-1.099	-1.63977	-1.63455	-0.452471	-1.29571	-2.27675	-1.54536
Potra000304g01098	4.11476	4.12876	0.106006	0.00555793	0.250142	-2.61e-05	-0.0451232	0.0967078	NA	NA	0.00226806	0.00646071	0.00521959	0.00127662	0.00175218	NA	NA	-2.52705	-2.15108	-2.37427	-2.79175	-2.45485
Potra000305g01099	0.0681598	0	0.0304351	NA	0.0190533	0.0227966	-0.0541276	0.129923	0.00420844	0.00609201	0.00656581	0.00745281	0.0117509	0.00515781	0.0134354	-1.27817	-1.3417	-1.69414	-1.26504	-1.05203	-1.87325	0.066852
Potra000305g01100	3.65388	3.68592	0.143621	0.103678	0.217567	-0.00923622	-0.0757063	0.0699185	0.0167434	0.00861868	0.0100765	0.0131237	0.0375647	0.00283639	0.00724952	-0.265233	-2.00233	-0.957069	-1.5278	0.452392	-2.27058	-1.5192
Potra000306g01101	0.0319372	0	0.0169029	NA	0.000772785	-0.00894886	-0.0628279	0.0817552	0.0123429	0.00627228	0.014243	0.0162795	0.0178273	0.0041617	0.0133215	-0.856953	-1.5114	-1.06139	-0.331435	-1.58317	-2.08613	-1.04259
Potra000306g01102	2.18789	2.18149	0.193572	0	0.208674	-0.00491306	-0.0437337	0.0616003	0.0176437	0.00410231	0.00885297	0.0161774	0.0319652	0.00270351	0.0105188	0.027491	-2.23545	-1.46988	-0.291792	0.452293	-2.38619	-1.30649
Potra000306g01103	7.92939	7.97694	0.127503	0	0.0179146	0.0110183	-0.0262781	0.182203	0.00448257	NA	0.00895766	0.00498578	0.0161774	0.00344533	NA	-2.21041	NA	-1.40377	-2.4362	-0.291792	-1.68301	NA
Potra000307g01104	4.91444	4.88815	0.100445	0.0236763	0.165887	-0.00427229	-0.043083	0.0559148	0.0208412	0.0109433	0.0061651	0.0426746	0.0482855	0.00171613	0.00640621	-0.395163	-1.50521	-1.76281	-0.609549	0.743224	-2.67585	-1.66712
Potra000308g01105	4.0522	4.07446	0.0730648	0	0.173689	-0.000976983	-0.0401905	0.0270085	0.008584	0.00272848	0.0132915	NA	0.0169155	0.00347999	0.0174228	-1.54469	-2.62858	-0.808478	NA	-1.07181	-2.24462	-0.702911
Potra000308g01106	1.38962	1.35337	0.200308	0.0882729	0.210797	0.0184006	-0.0294328	0.0384177	0.0278561	0.015664	0.0133769	0.0169155	0.018898	0.00279314	NA	-0.670631	-0.981411	-0.453524	-1.07181	-0.745727	-1.35805	NA
Potra000308g32074	0	0	0	NA	NA	0.00479494	0.00479494	0.00479494	NA	NA	NA	0.00859287	0.0206628	0.00690053	0.00338717	NA	NA	NA	-2.30612	-0.199991	-1.88416	-1.80056
Potra000309g01107	2.98265	2.93471	0.364966	0.031301	0.29582	0.00467635	-0.0472396	0.167738	0.0100009	0.00168955	0.00897286	0.00717773	0.0333103	0.00288456	0.00614153	-1.66543	-2.25386	-1.33674	-1.71224	-0.188385	-2.34668	-1.25056
Potra000309g01108	5.24208	5.23628	0.0231429	0	0.227406	0.00606971	-0.0472396	0.167738	0.00219019	0.00878853	0.0100349	NA	0.00484535	0.00237392	0.00643578	-2.31366	-1.35551	-1.1585	NA	-1.85148	-2.45185	-1.19571
Potra000310g01109	4.74532	4.7577	0.136761	0.100103	0.558633	-0.00401431	-0.0643232	0.101003	0.0201665	0.00731128	0.0125855	0.0384472	0.0222394	0.00180376	0.015219	-0.083213	-1.70156	-0.953679	-0.542935	-0.678092	-2.44814	-1.12885
Potra000310g01110	6.36019	6.29628	0.723601	0.192772	0.204696	-0.0185411	-0.067963	0.0580645	0.0145005	0.00833146	0.0150623	0.0222394	NA	0.0114791	0.0113015	-0.781517	-1.64269	-0.612114	-0.678092	NA	-0.766132	-0.482646
Potra000310g01111	3.63179	3.62811	0.166604	0	0.523944	-0.0156478	-0.060703	0.0667569	0.0132423	0.00472946	0.0077357	0.00997057	0.0133446	0.00540259	0.0151388	-0.40441	-1.41662	-1.42515	-1.71853	-1.03354	-1.76848	-0.184414
Potra000311g01112	6.09038	6.05472	0.319532	1.11e-15	0.405664	0.00544101	-0.038517	0.0886052	0.00525607	0.00559421	0.00446145	0.0377304	0.0038801	0.00171877	0.00923944	-2.08574	-2.04303	-1.94236	0.23234	-2.15794	-2.68018	-1.14512
Potra000313g01113	5.28476	5.29306	0.0672101	0	0.444483	0.00234468	-0.0523148	0.0848347	0.00221615	0.001991	0.00112291	0.00519941	0.00317695	0.000681895	0.00129571	-2.28337	-2.52154	-2.84255	-2.0388	-2.02968	-2.95687	-2.20349
Potra000314g01114	3.78231	3.80217	0.153728	0	0.562163	-0.0136456	-0.0652658	0.10353	0.0122796	0.0107321	0.0101252	0.0294301	0.0112944	0.00480698	0.010814	-1.21186	-1.88663	-1.6643	-0.7025	-1.4333	-2.32089	-1.53797
Potra000314g01115	5.82426	5.84717	0.0582978	1.6e-14	0.224023	0.022735	-0.0710531	0.127093	0.00709152	0.0167276	0.0138003	0.0128202	NA	0.00216214	0.0122607	-1.76034	-0.883565	-0.635262	-1.05641	NA	-2.71855	-1.44355
Potra000314g01116	3.96475	3.85434	0.323896	0.0372645	0.514836	0.0144173	-0.05007	0.0838336	0.00421169	0.00941922	0.00525381	0.0357488	0.0185774	0.00339573	0.0054278	-1.64451	-1.71985	-1.92361	-0.117471	-0.741176	-2.3744	-1.81291
Potra000315g01117	6.28142	6.26896	0.125076	0	0.0594853	-0.0121128	-0.0616003	0.068885	0.00782065	0.00473669	0.00507507	NA	0.00845932	0.0010187	0.00691375	-1.79419	-2.27158	-1.5483	NA	-1.38148	-2.92177	-1.75361
Potra000315g01118	4.73791	4.73354	0.0792414	0.107332	0.152437	-0.0153408	-0.055436	0.0607209	0.0177502	0.00843529	0.00411415	0.016683	0.0181499	0.00471959	0.0216641	-0.617801	-1.80635	-1.79187	-0.231491	-0.749161	-2.34127	-0.966132
Potra000316g35492	0	0	0	NA	NA	NA	NA	NA	NA	NA	NA	0.0135903	0.0146678	NA	NA	NA	NA	NA	-2.15239	-1.98753	NA	NA
Potra000317g01119	1.51053	1.46494	0.228672	0	0.261743	0.00378772	-0.0528058	0.11461	0.00288571	0.0030567	0.00512767	0.00312571	0.00567422	0.00322419	0.00301984	-1.93359	-2.05074	-1.66254	-2.29207	-1.20289	-2.18549	-2.02922
Potra000318g01120	2.98666	2.9409	0.321404	0.0505317	0.390398	0.00086745	-0.0427528	0.0771146	0.0127429	0.00926894	0.00512392	0.00900986	0.0208481	0.00366042	0.00367894	-0.955669	-2.05267	-1.91838	-2.33622	-0.63032	-2.3237	-2.16027
Potra000318g01121	4.89907	5.03782	0.67838	2.65e-170	0.957478	0.00116034	-0.0563091	0.0571305	0.0102332	0.00415628	0.00597733	0.0361094	0.0339922	0.0041006	0.0150661	-1.25749	-1.87495	-1.46145	-0.164596	-0.328947	-1.90519	-0.607947
Potra000319g01122	3.57836	3.58771	0.0538599	0	0.196587	-0.0101952	-0.0402529	0.0351313	0.0064555	NA	0.00482892	0.0100134	0.00229181	0.00570639	NA	-2.19374	NA	-1.97814	-1.79267	-2.49365	-1.60282	NA
Potra000319g01123	3.91946	3.92819	0.109679	0	0.24718	-0.016919	-0.061543	0.058452	0.00643219	0.00357742	0.0025832	0.00229181	0.00591903	0.00121202	0.00131342	-2.06229	-2.23136	-2.49432	-2.49365	-2.09566	-2.51349	-1.99606
Potra000319g34248	2.02953	2.09737	0.13665	0	0.0187467	0.000615882	0.000615882	0.000615882	NA	NA	NA	0.0183839	0.00548097	0.00253432	0.00448196	NA	NA	NA	-1.61997	-2.1744	-2.60033	-1.85921
Potra000320g01124	8.74869	8.78958	0.645172	0.0702035	0.273106	-0.0104533	-0.0503056	0.0440833	0.0136251	NA	0.012715	NA	NA	0.0110945	0.0329918	-1.03072	NA	-0.84948	NA	NA	-1.34574	-0.779281
Potra000320g01125	4.53293	4.55456	0.15074	0.160534	0.610914	0.000372119	-0.0559433	0.083015	0.017011	0.0133812	0.0164144	NA	0.0224972	0.00346479	0.00633182	-1.08966	-1.38265	-0.644085	NA	-0.864443	-2.2521	-1.88097
Potra000320g01126	2.11583	2.10635	0.114947	0	0.175115	0.0042806	-0.0542704	0.092806	0.0136751	0.0278022	0.0155243	0.0165302	NA	0.00420588	0.0117738	-1.35698	-0.203476	-0.907947	-1.07692	NA	-2.04785	-1.52028
Potra000320g01127	3.77358	3.79969	0.0830813	0.0581358	0.490612	-0.0092295	-0.0719731	0.0727658	0.0166627	0.0104965	0.0124243	0.0212681	0.014994	0.0027685	0.0144652	-0.375717	-0.911776	-0.92885	-0.707252	-0.991011	-2.29478	-0.971895
Potra000320g01128	5.63857	5.65693	0.0760493	0.0485038	0.430182	-0.0146769	-0.0464773	0.0431736	NA	NA	0.0106906	0.0122103	NA	0.00164471	0.0105251	NA	NA	-0.871169	-1.34969	NA	-2.60612	-0.675882
Potra000320g01129	4.50188	4.49698	0.0681372	0.0153147	0.480084	-0.0205435	-0.0601778	0.0354844	NA	NA	0.014991	0.0208544	0.0145609	0.00213143	0.0162935	NA	NA	-0.707048	-0.295033	-0.719992	-2.52223	-1.00515
Potra000321g01130	1.22516	1.27132	0.122157	0.0501219	0.138722	-0.0077867	-0.0511625	0.0699539	0.0187826	0.00642237	0.00732182	0.0114413	0.0154234	0.00184993	0.00992851	-0.747511	-2.0202	-1.29036	-1.5399	-0.755694	-2.68868	-1.12728
Potra000321g01131	4.1636	4.16685	0.0653919	0.165506	0.144041	-0.00985294	-0.056447	0.0699539	NA	NA	0.0140534	0.00404061	0.022932	0.00285282	0.0178365	NA	NA	-1.14667	-2.5173	-0.24419	-2.58791	0.057302
Potra000321g33836	1.88001	1.84799	0.110978	0	0.240319	-0.00870833	-0.0498662	0.0359485	NA	NA	NA	NA	NA	NA	NA	NA	NA	NA	NA	NA	NA	NA
Potra000322g01132	0.00184136	0	0.000742546	NA	0	0.0280481	-0.0163821	0.0457602	NA	NA	0.00155385	0.00281666	0.00268599	0.00164783	NA	NA	NA	-2.35582	-2.3915	-2.45204	-1.82249	NA
Potra000323g01133	0.0103755	0	0.00501062	NA	0	0.021341	-0.00789095	0.0579278	0.00188109	0.0100481	NA	0.021563	NA	0.0172304	0.00619957	-2.17983	-2.02885	NA	-1.00599	NA	-1.13389	-1.87409
Potra000323g01134	7.3586	7.34916	0.11242	0.0235772	0.17759	0.00260927	-0.0455227	0.0563291	0.0138921	0.00975721	0.0144228	NA	NA	0.00858725	0.0247296	-0.790718	-2.01375	-0.775868	NA	NA	-1.17786	0.028649
Potra000323g01135	3.5372	3.5232	0.130334	0.0321658	0.377807	-0.000748496	-0.0418122	0.0892535	0.00957035	0.00877774	0.0063066	NA	0.010667	0.00505743	0.00360925	-1.38431	-1.96093	-1.70467	NA	-1.37497	-1.6086	-1.84962
Potra000324g01136	1.17955	1.21544	0.126876	0.00191442	0.161358	0.0042535	-0.0481527	0.0984035	NA	NA	NA	0.0195615	NA	0.00482679	0.0298555	NA	NA	NA	-0.570478	NA	-2.04225	-0.068995
Potra000324g01137	0.00739449	0	0.00401896	NA	0.396665	-0.0128088	-0.0446128	0.0313234	NA	0.019701	0.0137445	NA	0.0131765	0.0158909	NA	NA	-0.458056	-0.696227	NA	-0.821105	-0.776896	NA
Potra000324g01138	5.0357	5.03617	0.0791079	0	0.413992	-0.00704037	-0.0676334	0.0538852	0.015727	0.0203224	0.0194835	0.0200334	0.0140611	0.011824	0.0180587	-1.34757	-0.631444	-0.322351	-0.331939	-1.05462	-1.48429	-1.22722
Potra000324g01139	2.93047	2.96253	0.351403	0	0.411951	0.00613169	-0.0674319	0.0766254	0.0179605	0.0110442	0.0118693	0.0241646	0.0312862	0.00103957	0.00839045	-1.2562	-1.01908	-0.887377	-0.769571	-0.400555	-2.33497	-0.491354
Potra000324g32132	0.0216029	0	0.0106181	0	0.255714	0.000932694	-0.0460314	0.0665999	NA	NA	NA	0.0123372	NA	0.00913049	0.0152616	NA	NA	NA	-1.63626	NA	-1.78258	-2.18431
Potra000325g01140	4.723	4.70911	0.200422	0	0.36884	0.0201562	-0.0561967	0.121097	0.013852	0.00707543	0.0158374	NA	0.0179423	0.00249728	0.0202875	-0.836689	-1.58083	-0.51108	NA	-0.87961	-2.31388	-0.509632
Potra000325g01141	10.259	10.2955	0.356623	0.645366	0.130034	0.0143225	-0.042749	0.186311	0.0279695	0.00953569	0.0151707	NA	0.0397937	0.00124304	0.0278963	0.063622	-0.899348	-0.724006	NA	0.484052	-2.65329	0.014167
Potra000325g01142	3.01941	3.02336	0.0480644	0	0.387786	-0.00101041	-0.0452328	0.124825	0.0103737	0.0159619	0.0104806	0.0141845	NA	0.00670839	0.00957797	-1.15682	-0.643151	-0.462226	-0.577969	NA	-0.788574	-1.17753
Potra000325g01143	0.250299	0	0.0906386	0.0202376	0.217408	0.00387499	-0.0625187	0.124825	0.0195506	0.00729907	NA	NA	0.0117924	0.00827568	0.014515	-0.536055	-1.54226	NA	NA	-0.791553	-0.963183	-0.841797
Potra000325g01144	1.81999	1.82741	0.108752	0.022289	0.299811	-0.00942115	-0.0409701	0.0507629	0.0106483	0.0098624	0.0154358	0.00989548	0.0105521	0.0059312	0.0176283	-1.49021	-0.491725	-0.253776	-1.39224	-0.335317	-1.58666	-0.82882
Potra000325g01145	7.39647	7.41014	0.0488227	0.599181	0.0988702	-0.00364198	-0.0677976	0.0606837	0.010179	0.00940777	0.00261995	0.00718136	0.0197537	0.00461286	0.0143617	-1.12085	-1.35819	-2.23401	-1.07522	-0.276185	-1.71644	-0.035203
Potra000325g01146	4.81191	4.81448	0.0694274	0.0830726	0.523252	-0.0190609	-0.0529479	0.0150518	NA	0.0097357	0.0062938	0.0273768	0.00718136	0.00390016	0.0114418	NA	-1.02499	-1.3623	-0.710204	-1.07522	-2.2758	-0.994801
Potra000325g33791	0	0	0	NA	NA	0.00589353	-0.0625187	0.0894514	NA	NA	0.010066	0.0334697	0.0246881	0.00538819	0.0112079	NA	NA	-1.13288	0.257334	-0.285083	-1.97695	-1.723
Potra000327g01147	5.85862	5.81705	0.107761	0	0.319009	-0.0111724	-0.0658052	0.0700561	0.00983712	0.0058499	0.00537737	0.00958138	0.0224398	0.000989576	0.00864246	-1.42978	-1.87998	-1.87925	-1.01667	-0.285768	-2.78548	-1.30609
Potra000327g01148	5.12448	5.11701	0.0533088	0.757327	0.173495	-0.00160191	-0.0620797	0.0737873	0.00311554	0.00271766	0.0032889	0.0157677	0.011237	0.0008289	0.00523695	-2.09685	-2.48839	-2.37263	-1.41162	-1.01082	-2.77641	-1.79137
Potra000328g01149	4.43246	4.41849	0.30926	0.757109	0.0928937	0.00665541	-0.0553192	0.091348	0.0117605	0.00796398	0.004506	0.0336976	NA	0.00235882	0.0071295	-1.74661	-1.38897	-2.04337	-0.107854	NA	-2.60872	-1.89571
Potra000328g01150	3.61418	3.69323	0.204988	0.0582731	0.278762	0.00611453	-0.0503156	0.0932319	0.00979091	0.0116158	0.0132309	0.0159578	0.0142849	0.00311052	0.0161532	-1.2447	-1.61351	-0.883389	-0.749435	-1.00991	-2.35561	-0.530431
Potra000329g01151	2.47761	2.43751	0.210751	0	0.297146	-0.00953552	-0.0663666	0.0627162	0.0150562	NA	0.0129033	0.00839279	0.0256412	0.00115321	0.00805088	-0.61378	NA	-0.309456	-1.49997	-0.225764	-2.72436	-0.944046
Potra000329g01152	0.25537	0	0.103988	0	0.165483	0.0101544	-0.0566623	0.0752164	0.00873435	0.00261782	0.010988	0.0124627	0.00894264	0.012134	NA	-1.26367	-1.61851	-0.245615	-1.1244	-1.67124	-1.37797	NA
Potra000329g32144	0.00692321	0	0.00259623	NA	0	0.00034767	-0.0630527	0.134818	NA	NA	NA	0.0153261	NA	0.00583069	0.0113074	NA	NA	NA	-0.253627	NA	-1.56117	-0.48618
Potra000330g01153	0.24595	0	0.0941049	0	0.277639	-0.0222638	-0.0816154	0.0374976	0.0144999	0.00901784	0.0166593	0.0225771	0.0195979	0.010126	0.014771	-1.36462	-1.48816	-1.28934	-0.726619	-0.812886	-1.74834	-1.2774
Potra000330g01154	5.46476	5.46243	0.147266	0.0844541	0.201049	-0.00444903	-0.0534596	0.0512207	0.0204855	0.0045222	0.0093578	0.0250281	0.0227873	0.00178301	0.010636	-0.447646	-2.41586	-1.39032	-1.12997	-0.469037	-2.77932	-1.53381
Potra000331g01155	0.00204443	0	0.000915356	7.99e-15	0.177833	-0.0102853	-0.0444798	0.0658225	NA	0.00850504	0.0169117	0.0197818	0.0175098	0.00323956	NA	NA	-1.24619	-0.760354	0.221079	-0.178731	-2.21493	NA
Potra000331g01156	4.24326	4.179	0.299343	0.225821	0.372705	0.0368041	-0.0437104	0.0779756	0.0130035	0.0174096	NA	0.0262072	0.0083981	0.0125896	0.0131604	-0.309321	-0.355803	NA	-0.259285	-0.407505	-0.801495	-0.631598
Potra000331g01157	0	0	0	NA	NA	0.056112	-0.00859082	0.111889	NA	NA	0.0105671	0.0159443	0.0153486	0.0052806	NA	NA	NA	-0.359631	-0.443416	-0.788493	-1.54741	NA
Potra000333g01158	3.18377	3.17226	0.113168	0.140558	0.159482	-0.000349816	-0.057552	0.0918887	0.0198159	0.00537104	0.0116434	0.00876222	NA	0.00650639	0.0211869	-0.665811	-2.24565	-1.38999	-0.879738	NA	-1.81966	-0.487077
Potra000333g01159	0.443313	0.440562	0.123049	0.036051	0.389766	0.0010218	-0.0524305	0.0695525	0.0228668	NA	0.0178375	0.0137497	0.0170135	0.00324313	0.015081	-0.170668	NA	-0.26658	-1.50339	-0.806484	-1.94027	-0.757665
Potra000333g01160	4.83744	4.86292	0.0888404	0.0901965	0.611766	-0.00273201	-0.0585782	0.0800078	0.0162613	0.0104194	0.0105553	NA	0.0137497	0.00214609	0.00833964	-0.685266	-1.72802	-1.07056	NA	-1.50339	-2.31282	-1.51074
Potra000334g01161	5.5335	5.46828	0.223688	0.124583	0.172016	0.017803	-0.0483983	0.136127	0.0133266	0.00383941	0.00443109	0.00876251	0.0228348	0.00112414	0.00480016	-0.511415	-2.35908	-2.04551	-2.11164	-0.357601	-2.95424	-2.29083
Potra000335g01162	3.5906	3.60843	0.0937588	0.128156	0.257197	-0.00865786	-0.0728514	0.0643274	0.00535797	0.00380986	0.00968324	0.00977486	NA	0.00169327	0.0120612	-2.14018	-1.98376	-1.3267	-1.54581	NA	-2.57464	-0.448801
Potra000335g01163	5.1662	5.17336	0.043014	0.174428	0.149145	-0.0131969	-0.0392141	0.0293949	0.00933374	0.006401	0.010718	0.0178883	0.0148485	0.000591648	0.00481659	-0.953211	-1.87064	-0.658722	-1.22976	-0.884133	-2.9894	-1.52449
Potra000336g01164	4.80425	4.80587	0.0681818	0.0710649	0.187694	-0.0265688	-0.0658046	0.0358709	0.00447826	0.00483151	0.00509554	0.0233274	0.0136404	0.00220257	0.00831546	-2.03575	-2.26311	-1.53586	-0.889532	-0.918308	-2.78962	-1.67972
Potra000336g32157	0.00324464	0	0.00115141	NA	0	NA	NA	NA	NA	NA	NA	0.0197474	0.00518097	0.00576366	NA	NA	NA	NA	-0.884062	-2.13588	-1.68653	NA
Potra000337g01165	1.63596	1.64928	0.065804	0.101594	0.0738476	0.0133568	-0.0562173	0.10768	NA	NA	0.0185441	0.0198394	0.0177185	0.0061931	0.010132	NA	NA	0.182471	-0.920484	-0.1105	-1.24364	-0.912711
Potra000337g01166	3.60363	3.63134	0.0847621	4.6e-17	0.40289	-0.0038236	-0.0511357	0.0987538	0.0152519	0.0265657	0.00923176	0.0139378	0.0157694	0.00495919	0.0116101	-0.98543	-0.172914	-1.45606	-0.959327	-0.69201	-1.99264	-1.46138
Potra000337g01167	5.66788	5.70311	0.169685	5.45e-16	0.411526	0.019534	-0.0613335	0.104915	0.0165127	0.00806711	0.00955479	NA	0.0212883	0.0127124	0.0396277	-0.152339	-2.04035	-1.07634	NA	-0.019883	-1.06041	0.668653
Potra000337g32162	5.33906	5.36404	0.312283	0.174131	0.191154	0.0230739	-0.0151076	0.0470683	NA	NA	NA	0.0134309	0.0140726	0.00130299	0.00514673	NA	NA	NA	-0.430372	-1.16661	-2.87341	-1.55159
Potra000338g01168	5.96271	5.96647	0.113752	0.0483024	0.442483	0.0360976	-0.0333977	0.0579785	0.00932317	0.00426747	0.0121303	NA	0.00362615	0.00730011	0.0232786	-1.48393	-2.13324	-0.834133	NA	-1.83541	-1.63627	0.188117
Potra000339g01169	6.32642	6.33599	0.137394	0	0.161724	0.0111604	-0.0469918	0.0643024	0.0161262	0.0109727	0.0100781	0.0221771	0.0105815	0.00251066	0.00809943	-0.863571	-1.30377	-1.24762	-0.602272	-2.00178	-2.51531	-1.80912
Potra000339g01170	3.04981	3.08221	0.181819	2.87e-17	0.607715	-0.00332413	-0.0753809	0.0630111	0.0197914	0.0137991	0.0174286	0.0255931	0.0305322	0.00555204	0.00287721	-0.234176	-1.13879	0.190605	-0.077173	-0.451759	-2.15603	-1.70173
Potra000340g01171	0.555565	0.526355	0.164083	0.0170784	0.139186	-0.0179438	-0.0713926	0.0524977	0.0221807	0.0110061	NA	0.0237189	0.0445662	0.00277929	0.0221879	-0.712712	-1.54618	NA	-1.20811	0.173393	-2.56148	-0.790951
Potra000341g01172	4.67474	4.67223	0.0746355	0.0518945	0.521501	-0.00309784	-0.0392889	0.0888205	0.0099922	0.00969786	0.00666604	0.0173802	0.0116087	0.00175049	0.00465079	-1.29694	-1.41002	-1.82673	-0.737871	-1.91837	-2.68679	-2.22468
Potra000341g01173	2.24812	2.16767	0.415602	0.0120438	0.411823	0.0115699	-0.0569383	0.0797673	0.0100662	0.00330308	0.0129813	NA	0.014498	0.00243738	0.0159513	-1.04755	-1.68124	-0.916862	NA	-1.03063	-2.41872	0.090792
Potra000341g01174	2.46336	2.44649	0.174646	0.0252896	0.450275	0.00927591	-0.0355798	0.112821	0.014333	0.00087185	0.00958557	0.0348704	0.0182245	0.00158104	0.00190231	-0.20977	-2.14014	-0.629925	0.212179	-0.642734	-2.51092	-1.51233
Potra000341g01175	0.812783	0.692445	0.424667	0	0.394853	0.0226008	-0.0466535	0.123392	0.0163255	0.0172616	0.0094931	0.0133795	0.0274027	0.00470606	0.00733287	0.439473	0.558641	-1.00043	-0.667751	0.222785	-2.06951	-1.77837
Potra000341g01176	5.97065	5.94391	0.0515902	0	0.434937	-0.00381386	-0.0612863	0.0745973	0.0086727	0.00639633	0.00477278	0.00389329	0.0249132	0.00160576	0.00762223	-1.68892	-2.15989	-2.10671	-2.47981	-0.623579	-2.80374	-1.79674
Potra000341g01177	0.307496	0.355551	0.0820351	0	0.177825	-0.00464084	-0.0607942	0.0843837	0.00930555	NA	0.00992512	0.00555478	0.0311126	0.00168866	0.0155267	-0.812096	NA	-0.97261	-1.82394	0.022147	-2.90237	-1.05558
Potra000341g01178	1.8875	1.91783	0.101775	0.02188	0.293996	-0.00230385	-0.0473118	0.105142	0.00769051	0.00141802	0.00244837	0.0147992	0.00555478	0.0060379	0.00437898	-1.4563	-2.41144	-2.35524	-0.879272	-1.82394	-1.96111	-1.72551
Potra000341g01179	0.00603668	0	0.00266384	NA	0.000192998	-0.0159217	-0.0514018	0.0239459	NA	0.0154652	NA	0.0232567	0.0108746	0.0414757	NA	NA	-1.42734	NA	-0.481239	-0.853858	-0.590293	NA
Potra000341g01180	4.71823	4.69501	0.102497	0.179704	0.168808	-0.00968098	-0.0442668	0.0676784	0.00735619	0.0066857	0.00349867	0.00683227	0.00726856	0.00332562	0.00519347	-1.92718	-1.45139	-1.9726	-2.11329	-1.86395	-2.55649	-1.96871
Potra000341g01181	3.40399	3.4306	0.238982	0	0.459142	-0.000739804	-0.0418304	0.0575274	0.0101899	NA	0.00687423	0.0195482	0.0119935	0.00450073	0.00804091	-0.972107	NA	-1.83612	-0.706755	-0.786001	-2.36359	-1.80269
Potra000342g01182	3.01984	2.99807	0.16946	0.00175343	0.779016	0.0339443	-0.0474495	0.201261	NA	NA	0.00791606	0.00891657	0.00465622	0.0077671	0.0027846	NA	NA	-1.5507	-1.84764	-2.03485	-1.64129	-1.92751
Potra000342g01183	0.113559	0	0.0427122	0.0333458	0.0608369	0.0223945	-0.0420737	0.210657	0.00194986	0.00350336	0.00751238	0.00997762	NA	0.000608728	0.0228083	-1.91068	-2.26362	-1.16656	-0.988115	NA	-2.81511	0.459519
Potra000342g01184	5.76501	5.80596	0.133582	0.0402983	0.306647	0.0289158	-0.0335907	0.0709801	NA	NA	0.00979465	NA	0.0144615	0.00144891	0.0011061	NA	NA	-0.880891	NA	-0.027748	-2.54816	-1.97042
Potra000342g01185	0.0134441	0	0.00566478	NA	0	NA	NA	NA	NA	NA	NA	NA	0.0222423	NA	NA	NA	NA	NA	NA	-1.81561	NA	NA
Potra000342g01186	4.91783	4.9517	0.0926824	0.032729	0.304348	0.109382	-0.0303222	0.162402	NA	NA	0.00742786	0.00672196	0.00560639	0.00156802	0.00663425	NA	NA	-1.3721	-1.62426	-1.64751	-2.57212	-1.4888
Potra000342g01187	5.23069	5.23551	0.072965	0	0.119257	0.0775366	-0.0120574	0.170259	0.00758666	0.00667782	0.0027505	0.0196644	0.00672196	0.00169182	0.00248919	-1.50812	-1.42547	-2.39523	-1.34547	-1.62426	-2.76691	-2.39539
Potra000342g01188	5.17393	5.15216	0.0708091	0.00605635	0.540918	0.0487856	-0.0149517	0.142005	0.0119677	0.00709783	0.00470303	0.0205344	0.0149219	0.0091258	NA	0.169703	-1.95413	-2.13503	0.447406	-0.843376	-1.47898	NA
Potra000342g01189	5.24954	5.23399	0.386981	0	0.362482	0.0353074	-0.0242599	0.158917	0.0170773	0.0043248	0.00581477	NA	0.0205344	0.00297902	0.00657186	0.270028	-1.97807	-1.85898	NA	0.447406	-2.00776	-1.56178
Potra000342g32177	0.549347	0.600268	0.117306	0	0.170123	0.0779811	0.0138107	0.150787	NA	NA	NA	0.0154557	0.00107807	0.00286207	NA	NA	NA	NA	-1.57573	-2.43574	-2.11931	NA
Potra000343g01190	0.0514017	0	0.0528325	0	0.788082	0.0147906	-0.0318069	0.0393047	NA	NA	0.0169151	0.01804	0.0160639	0.0148876	NA	NA	NA	-1.48108	-1.77586	-1.30297	-1.03402	NA
Potra000343g01191	0.0525335	0	0.0196421	0	0.174533	-0.00161594	-0.0378061	0.0271609	0.00372081	0.0300963	0.0147475	0.0140379	NA	0.0111054	0.0152644	-2.1792	-0.347811	-1.02549	-0.948816	NA	-1.6218	-0.634362
Potra000343g01192	5.52044	5.54772	0.0974549	0.0816415	0.485088	0.0128478	-0.0502446	0.0961093	0.00965395	0.00489442	0.00847311	NA	0.022499	0.00209033	0.00769814	-1.17284	-2.09447	-1.22424	NA	-0.294906	-2.68284	-1.6012
Potra000343g01193	0.535044	0.554898	0.12482	0	0.179259	-0.000796083	-0.0487945	0.0947897	NA	NA	0.0173244	0.0153223	0.00913676	0.00539624	0.00804511	NA	NA	-0.389524	-1.2481	-1.33012	-1.71028	-0.934071
Potra000343g01194	5.28892	5.24301	0.202754	0.06484	0.180942	-0.0216837	-0.0508447	0.0448051	0.00538774	0.0182189	0.00905475	0.0291833	0.0120719	0.0041457	0.00968041	-1.77352	-0.856442	-1.77399	-0.448441	-1.00047	-2.00343	-0.688035
Potra000343g01195	5.95595	5.9571	0.11445	0.660621	0.127529	-0.0095652	-0.0646627	0.0392424	0.0174579	0.00865834	0.0176749	0.0218252	NA	0.00384004	0.0163206	-0.373595	-1.46416	0.105082	-0.340709	NA	-1.56404	-1.13226
Potra000343g01196	0.00845426	0	0.00319829	NA	0	NA	NA	NA	NA	NA	NA	0.0168351	0.0152767	NA	NA	NA	NA	NA	-0.05042	0.315295	NA	NA
Potra000343g01197	0.613398	0.619867	0.271813	0	0.591177	0.0272279	-0.0770923	0.142419	NA	NA	0.0137747	0.0150863	NA	0.0121317	0.0156973	NA	NA	-1.00941	-1.54912	NA	-1.25513	-0.733082
Potra000343g01198	3.87172	3.89163	0.121403	0	0.316935	0.0105646	-0.0466738	0.142419	0.01473	0.00145746	0.0162975	0.00905181	0.0104058	0.0113329	NA	-1.05267	-2.04121	-1.06326	-1.75796	-1.59183	-1.43236	NA
Potra000343g01199	2.33871	2.38375	0.0925647	0.0728106	0.131318	0.0216439	-0.0416581	0.0766246	0.0072924	NA	0.0124656	NA	0.00931871	NA	NA	-1.61588	NA	-0.571989	NA	-1.46037	NA	NA
Potra000344g01200	4.46319	4.45088	0.124233	0	0.352866	-0.000935205	-0.0563735	0.0389538	NA	0.006014	0.00394445	0.0258838	0.00977353	0.0015592	0.00974125	NA	-2.05332	-2.35612	-1.13911	-1.40199	-2.79439	-1.48454
Potra000344g01201	2.589	2.57741	0.0568893	0.0138016	0.242847	0.00419491	-0.0492286	0.0637028	NA	NA	0.00502241	0.0156142	0.0071372	0.00772968	0.0098777	NA	NA	-2.15533	-1.412	-1.71248	-1.83288	-1.42347
Potra000344g01202	4.72192	4.72089	0.159538	0.0729523	0.165115	-0.0124477	-0.0497117	0.0211997	0.00484042	0.00140915	0.00351836	0.00826813	NA	0.00308456	0.01068	-1.88243	-2.23802	-2.29034	-1.55673	NA	-2.27779	-1.74121
Potra000344g01203	4.36582	4.35899	0.063916	0.11824	0.385964	0.0205402	-0.0317885	0.131694	0.00139293	0.00399989	0.00425477	0.0118038	0.00416312	0.00130609	0.0032498	-2.42305	-1.75562	-2.12601	-1.77019	-2.05519	-2.73816	-1.88897
Potra000344g01204	2.91969	2.9154	0.133404	1.06e-16	0.127159	-0.00858736	-0.0517031	0.0504227	0.0119054	0.00409311	0.00656639	0.00492528	NA	0.00503772	0.00781348	-1.41589	-1.72593	-1.17014	-1.86826	NA	-1.78329	-1.53879
Potra000344g01205	4.29949	4.27899	0.0779826	0	0.368302	0.00934176	-0.0474755	0.0639254	0.0266234	0.00782362	0.0130842	0.0132955	0.0238517	0.00674195	0.0172986	1.10065	-1.04562	-0.080256	-0.349194	0.09471	-1.61929	-0.540755
Potra000344g01206	4.02181	4.00351	0.08457	0	0.429039	-0.0119325	-0.0561336	0.0607215	0.00585674	0.00242619	0.00978133	0.0126044	0.012492	0.00771624	0.0144757	-1.76101	-1.50839	-1.04333	-1.32523	-0.478604	-1.31575	-0.750925
Potra000344g01207	5.24966	5.27295	0.0786959	0	0.52646	-0.00255361	-0.0496032	0.0402122	0.0022092	0.00247848	0.00127132	0.015902	NA	0.0037195	0.0142574	-2.3141	-2.40738	-2.57512	-1.3444	NA	-2.1097	-0.666646
Potra000344g01208	0.562479	0.562993	0.14796	1.36e-16	0.389537	0.0162757	-0.0517472	0.106801	0.00489416	NA	0.0190481	0.00723905	0.0126044	0.00121269	0.0013698	-2.26711	NA	-0.248817	-1.5997	-1.32523	-2.81079	-2.09226
Potra000344g01209	6.95427	7.01285	0.187136	0.242021	0.264984	-0.00385623	-0.0490806	0.0548379	0.0139115	0.0140876	0.00897474	0.0272099	0.00572986	0.00270913	0.0160461	-0.828988	-1.88463	-1.156	-0.39558	-1.84426	-2.22877	0.194852
Potra000344g01210	0.0223258	0	0.0111791	NA	0.00192845	-0.0082571	-0.0326846	0.0454544	NA	NA	NA	0.0369425	0.025011	0.00120717	0.00753215	NA	NA	NA	-0.163129	-0.502344	-2.80018	-1.25777
Potra000344g01211	0.194106	0	0.0700086	0	0.112605	0.00231979	-0.0526828	0.0951171	NA	NA	NA	NA	NA	NA	NA	NA	NA	NA	NA	NA	NA	NA
Potra000344g01212	0.0186571	0	0.00674187	7.31e-16	0.0787206	-0.00370158	-0.0526828	0.0951171	NA	NA	NA	0.0210505	0.0197573	0.0139271	NA	NA	NA	NA	-0.443567	-0.5957	-0.361701	NA
Potra000344g01213	6.02981	6.07538	0.0936842	0.0038295	0.208598	-0.0192078	-0.0713551	0.062482	0.00683591	0.0085021	0.00480529	0.0195911	0.00771888	0.0126197	0.0182816	-2.09153	-0.554293	-1.85321	0.004793	-1.17767	-0.678729	-0.102825
Potra000344g01214	11.2272	11.2317	0.125408	0.116097	0.368046	0.00795692	-0.0496515	0.0656959	0.0183628	0.0067355	0.0146733	0.00815082	0.0222854	0.00109747	0.00340072	-1.00666	-2.02382	-1.21001	-1.5415	-1.22226	-2.66755	-1.6527
Potra000344g01215	6.13819	6.11726	0.154874	1.01e-16	0.506785	0.00793991	-0.0614467	0.121432	0.0119294	0.000255421	0.0123313	0.0189475	0.0335384	0.000678589	0.02065	-0.592032	-1.62716	-0.46528	-0.576538	0.507539	-2.823	-0.496562
Potra000344g01216	4.31518	4.34184	0.250271	0.31936	0.0491765	-0.00559176	-0.0399326	0.0662912	0.010464	0.0102747	0.00884909	0.0218022	0.0317581	0.00483314	0.0102634	-0.552253	-0.373286	-0.845832	-0.846138	0.198801	-1.53229	-1.20227
Potra000344g01217	3.24185	3.20363	0.226337	0.0105105	0.386073	0.00139527	-0.0387495	0.0799386	NA	0.0122817	0.000778158	0.0212225	0.0167873	0.00415124	0.011977	NA	-1.0273	-2.2233	0.028676	-0.90315	-2.10279	-0.164184
Potra000344g32195	0.0181377	0	0.00829139	NA	0	-0.00138237	-0.047524	0.0743463	NA	NA	NA	0.0235013	0.030205	0.0018022	0.0137218	NA	NA	NA	-0.440737	0.263302	-2.73938	-1.05764
Potra000345g01218	2.48513	2.5034	0.163781	0.0804068	0.252174	-0.00481617	-0.055302	0.120776	0.0138042	0.0013172	0.0046025	NA	0.00660561	0.00414268	0.00622533	-1.36424	-2.69876	-2.16866	NA	-2.09955	-2.23248	-1.61292
Potra000346g01219	0.358148	0.369505	0.135433	0	0.134848	-0.0105094	-0.058252	0.0672261	0.00640581	0.00860463	NA	0.0143259	0.00862495	0.00272832	0.0207248	-1.15363	-1.23265	NA	-0.797214	-1.71015	-2.09545	-0.186309
Potra000346g01220	4.63303	4.65004	0.0670633	0	0.107642	-0.00659215	-0.0655257	0.0742426	0.0123899	0.00329129	0.0050494	0.0278556	0.0324982	0.00202543	0.00615098	0.44574	-2.30193	-1.94563	-0.89244	0.571532	-2.6438	-1.33458
Potra000346g01221	7.35209	7.3788	0.205017	0.0627902	0.138609	0.0224691	-0.0398811	0.0528611	NA	NA	0.0124025	0.0140859	0.0164378	0.000602029	NA	NA	NA	-0.815077	-1.18159	-0.131959	-2.49494	NA
Potra000346g01222	6.69433	6.68741	0.147565	0.00349571	0.216324	0.006785	-0.052618	0.0862103	0.00747242	0.0102063	0.00844051	0.0205421	0.0140859	0.00101853	0.016156	-1.80278	-1.31081	-1.45003	-0.504364	-1.18159	-2.70431	-0.778643
Potra000346g01223	5.41308	5.41349	0.125819	0.18516	0.126741	0.00647953	-0.03906	0.0437387	0.00918161	0.0078944	0.00471944	0.0129651	0.0205421	0.00152716	0.00526187	-0.822964	-1.43572	-1.90867	-1.61257	-0.504364	-2.61518	-1.83878
Potra000346g01224	5.4826	5.52446	0.271969	0.0305429	0.387733	0.00492215	-0.0335068	0.0761238	0.00993019	0.0127615	0.00577712	0.0232301	NA	0.00291196	0.00615	-1.34322	-1.63151	-1.7925	-0.671167	NA	-2.44045	-1.26005
Potra000346g01225	3.7342	3.73591	0.112017	0	0.589877	0.00467266	-0.0220473	0.0502065	0.00495747	0.0121355	0.00346089	0.0185234	0.00832938	0.000945694	0.00382451	-2.12015	-1.75446	-2.29934	-1.27273	-1.69165	-2.79713	-2.01628
Potra000346g01226	0.0123861	0	0.00477437	NA	0	0.00300401	-0.0534657	0.0778637	NA	NA	0.00507439	0.00538632	NA	0.00635697	NA	NA	NA	-2.1222	-2.08717	NA	-1.88602	NA
Potra000346g01227	2.26789	2.26742	0.251997	0.0867897	0.351778	0.00676615	-0.0508864	0.091197	0.0144855	0.0028517	0.0147913	0.00917193	0.0118269	0.00380559	0.00663964	-1.13997	-1.9787	-1.8594	-1.10121	-1.28166	-2.40062	-1.76225
Potra000346g01228	5.25601	5.24769	0.192354	0	0.312899	0.00506818	-0.046349	0.0632362	0.0064854	NA	0.00439845	0.00443075	0.00699025	0.00119211	0.00409971	-1.41158	NA	-2.06491	-1.89713	-1.29844	-2.74506	-1.51771
Potra000346g01229	1.80912	1.83057	0.487419	0	0.112065	0.00765312	-0.046349	0.0560065	0.00036135	0.00589729	0.00444839	0.0122911	0.0038927	0.00056609	0.00348373	-1.74385	-1.55107	-2.04421	-1.23161	-2.00657	-2.72408	-1.99547
Potra000346g01230	6.04555	6.03934	0.0439167	7.46e-15	0.222891	0.016957	-0.0355987	0.0637877	0.0106949	0.007491	0.0113887	0.0257023	0.0122018	0.00453218	0.0118166	-1.38795	-1.93696	-0.997767	-0.900807	-1.04478	-2.1559	-1.07766
Potra000346g01231	0.0658393	0	0.0241887	NA	0	-0.0221029	-0.0679825	0.0621402	NA	NA	0.0135098	0.0122018	0.0064484	0.00146186	0.00754336	NA	NA	-0.614292	-1.04478	-1.58915	-2.74902	-1.44945
Potra000346g01232	0.00289453	0	0.00183485	NA	0	-0.0014081	-0.0369425	0.0584626	NA	NA	0.0159703	0.0178443	0.0116926	0.00325587	0.0218131	NA	NA	-0.752212	-0.332018	-1.65758	-2.30428	0.117542
Potra000346g01233	0	0	0	NA	NA	0.0268797	0.0268797	0.0268797	0.0438769	NA	0.00557028	0.0116926	0.018247	NA	NA	-0.775899	NA	-1.92093	-1.65758	-1.21058	NA	NA
Potra000346g01234	0	0	0	NA	NA	0.00681153	-0.0583943	0.0413421	NA	NA	0.0212715	0.0167892	0.016364	0.0100421	NA	NA	NA	0.370365	-1.1862	-1.18446	-0.614452	NA
Potra000346g01235	2.2192	2.18022	0.185831	0	0.221128	-0.000559713	-0.0576749	0.10592	NA	0.00890243	0.0112861	0.0359816	NA	0.00775094	NA	NA	-1.95223	-1.6952	0.086987	NA	-1.51945	NA
Potra000346g01236	3.37403	3.35481	0.225815	0.0142539	0.473254	-0.00663194	-0.0321572	0.0243531	NA	0.00029692	0.0160393	0.0128341	0.0121251	0.0100033	NA	NA	-1.17932	-0.389432	-1.44534	-1.21668	-1.05038	NA
Potra000346g01237	5.05047	5.04018	0.446064	0	0.304403	0.027888	-0.0359972	0.05933	0.0248314	0.0153668	0.00737118	0.0354246	0.0205126	0.00996758	0.0180346	0.141868	-0.835212	-1.45217	-0.067602	-0.43966	-1.20422	-0.812289
Potra000347g01238	0.398496	0.383339	0.18958	0.0568113	0.449718	0.00546422	-0.0481073	0.139224	0.0323214	0.0196287	0.00731829	0.0175946	0.0504903	0.011412	0.0191917	1.73999	-0.979216	-1.77369	-1.05502	2.2693	-0.312219	-0.246516
Potra000347g01239	0.999526	1.00482	0.166795	0.0116778	0.469968	-0.0130409	-0.0445847	0.0360489	0.00166461	NA	0.0175056	0.039583	0.00635125	0.00572656	0.0217823	-2.7097	NA	-1.31981	-0.303619	-2.25703	-2.08267	-0.255839
Potra000347g01240	1.17072	1.07977	0.290462	0.189035	0.206192	-0.00577307	-0.0528518	0.0564352	0.011186	0.00174226	0.0104484	0.00642547	0.0187454	0.00290076	0.0113529	-0.976108	-2.20548	-1.59588	-1.8728	-0.555965	-2.36168	-1.07951
Potra000347g01241	3.10469	3.12151	0.111521	0.989889	0.100137	-0.0068523	-0.0510665	0.0462625	0.00284134	0.00538469	NA	0.00615892	0.00715012	0.00264439	0.00346636	-2.13153	-2.05538	NA	-1.43865	-1.20419	-2.38736	-2.06122
Potra000347g01242	3.56362	3.57833	0.143653	0.0532482	0.238491	0.0189502	-0.0594264	0.102536	0.0112277	0.0223006	0.00583718	0.00981944	0.0314957	0.0018683	0.0063033	-1.36057	-1.15686	-1.97559	-1.9461	-0.532794	-2.66005	-1.78501
Potra000348g01243	3.25463	3.23187	0.338854	0.00123781	0.428098	0.0157438	-0.0352891	0.0805094	0.0160939	NA	0.0153024	0.0161949	0.0318563	0.00606294	NA	-0.89388	NA	-0.483441	-1.49904	0.003924	-1.43664	NA
Potra000348g01244	4.64674	4.62888	0.048281	0.127909	0.142686	0.0362846	-0.0403753	0.0913764	0.00169667	0.00393954	0.010771	0.0124914	0.00718628	0.00209777	0.0102551	-2.4564	-2.40439	-0.856878	-1.25147	-1.84086	-2.57862	-1.14642
Potra000348g01245	5.94406	5.98896	0.0808831	0	0.140653	0.0305332	-0.0399819	0.0891905	0.00722452	0.0120104	0.00900886	0.00872245	0.0266663	0.00279688	0.0140075	-1.70945	-1.34412	-1.26921	-1.99895	-0.88359	-2.32804	-1.02043
Potra000348g01246	2.06061	2.02358	0.152023	0.0101726	0.404676	0.00729936	-0.0179667	0.0668221	0.0066266	0.015046	0.00860069	0.0200441	0.0163648	0.00125683	0.00391021	-1.30147	-0.894387	-1.14755	-0.705792	-0.647493	-2.51816	-0.524033
Potra000348g01247	1.41127	1.40521	0.152613	0.183086	0.168107	0.0168274	-0.0451694	0.0841867	0.0150792	0.0117928	0.00839907	0.0145999	0.0169918	0.00524677	0.0165292	-0.533036	-0.848687	-0.647791	-1.33432	-0.560278	-1.80893	-0.197252
Potra000348g01248	4.9828	4.96096	0.10812	0.559585	0.131536	0.00740496	-0.0345861	0.0891702	0.0122972	0.0087947	0.0057881	0.0105893	0.0250986	0.00821119	0.0162646	-1.59918	-1.70575	-1.77238	-0.684635	-0.680716	-1.19052	0.514356
Potra000348g01249	5.6904	5.66147	0.108919	0	0.257993	-0.00160129	-0.0707402	0.0891702	NA	NA	0.00835281	0.0361343	0.0174584	0.00191266	0.00544367	NA	NA	-0.817233	-0.701696	-1.22596	-2.72124	-1.64957
Potra000348g01250	5.17398	5.1737	0.0457089	0.09742	0.30196	-0.000415623	-0.0566294	0.0855302	0.0157594	0.00925543	0.00650445	0.0110411	0.023948	0.00360784	0.00287657	-0.535979	-1.68656	-1.53233	-0.752636	-0.451714	-2.08997	-2.03661
Potra000348g01251	2.95632	2.95801	0.112443	0	0.110629	-0.0184825	-0.042103	0.054648	0.0055713	0.00788272	0.00738827	0.0188892	0.0315109	0.00325093	0.0110192	-0.988576	-0.888336	-1.37746	-1.2624	-0.287261	-1.9729	-0.721217
Potra000348g01252	3.72746	3.71468	0.0750929	0.0951678	0.197782	-0.0100234	-0.0489457	0.082741	0.000503758	0.00360106	0.00403781	0.0204739	0.0188892	0.00405193	0.0079937	-1.87074	-2.437	-1.99547	-0.372019	-1.2624	-1.40036	-1.03682
Potra000348g01253	4.99998	5.00685	0.0573302	0	0.373185	-0.000688016	-0.0204693	0.054648	0.00856264	0.00131349	0.00197708	NA	0.0125193	0.000727293	0.000589968	-1.37028	-1.94614	-2.52457	NA	-1.16888	-2.5458	-1.87803
Potra000348g01254	2.39352	2.42234	0.129796	0.124501	0.292253	-0.0162063	-0.0744182	0.0707321	NA	NA	0.0182432	0.0212932	NA	0.000944391	0.0021258	NA	NA	-0.271517	-0.511259	NA	-2.82545	-2.17252
Potra000348g01255	0.00929074	0	0.00378066	NA	0	-0.00767248	-0.047585	0.0776428	0.0165779	NA	0.0119936	0.0093549	0.00863759	0.00950477	0.0230964	-0.771109	NA	-1.24299	-0.870474	-1.3132	-0.927491	-0.425296
Potra000348g01256	0.825485	0.581149	0.825904	0.0363676	0.78967	0.0105687	-0.0434639	0.0699201	0.0120562	0.00718744	0.0140892	0.00900358	0.016192	0.0169331	NA	-0.63567	-2.06397	-0.106791	-1.53666	-0.533005	-1.15248	NA
Potra000348g32209	0.222099	0	0.0729067	0	0.232591	0.0589486	-0.0349061	0.130371	NA	NA	NA	0.0108717	0.0273192	0.0065706	0.00752273	NA	NA	NA	-1.54766	-0.659328	-1.50359	-1.1789
Potra000349g01257	4.13321	4.12621	0.18378	0.035606	0.352484	-0.0082359	-0.0530032	0.062154	0.0144182	0.0147571	0.0178603	NA	0.0352374	0.00920566	0.0163604	-1.16999	-0.542011	0.143324	NA	0.393492	-0.928511	-0.114213
Potra000349g01258	5.3108	5.35972	0.155785	0.454319	0.237995	0.0155172	-0.0510404	0.101649	0.00544086	0.0247507	0.00781594	0.0430561	0.0218616	0.00087432	0.0115278	-2.0339	-0.014373	-1.67041	0.188405	-0.606095	-2.70477	-0.86607
Potra000349g01259	1.00547	0.995437	0.0976215	0	0.324156	-0.000891491	-0.0425031	0.0634915	0.0130182	0.0133678	0.0132332	0.0292519	0.0161848	0.00324778	0.0203216	0.032215	-0.352201	-1.06056	-0.216469	-0.706347	-2.35812	-0.835719
Potra000349g01260	4.1887	4.15613	0.235721	0	0.445121	-0.0125735	-0.0643319	0.0461931	NA	NA	NA	0.0110615	0.0119842	0.0137486	NA	NA	NA	NA	-1.28467	-0.978175	-0.216617	NA
Potra000349g01261	0.135847	0	0.0486694	NA	0	-0.00878567	-0.0591359	0.0746467	NA	NA	0.0103651	0.00882624	0.0201059	0.00206157	0.0340115	NA	NA	-0.469913	-1.05864	-0.257382	-2.54801	0.386862
Potra000349g01262	4.13014	4.14566	0.0432546	0.00989351	0.330837	0.00741	-0.0467142	0.0486288	0.00836435	0.0185848	0.00931726	0.0241996	0.00765151	0.00272765	0.00556531	-1.94393	-0.880613	-1.29721	-0.755192	-1.21833	-2.27826	-1.62368
Potra000349g01263	2.86729	2.38905	1.52558	0.0217906	0.882078	0.0090136	-0.0329427	0.0456425	NA	NA	0.00968146	0.00850687	0.0148848	0.00100863	0.013066	NA	NA	-1.48111	-1.08868	-1.54072	-2.60123	-1.0824
Potra000349g01264	2.92209	2.92633	0.150051	0.000513816	0.295365	-0.01426	-0.041205	0.0475261	0.0032544	0.0101774	0.00391767	0.020996	NA	0.00182685	0.0024244	-2.41921	-2.07078	-2.21292	-0.514259	NA	-2.72017	-1.9793
Potra000349g01265	4.4674	4.50897	0.077742	0.0252561	0.247441	0.000211144	-0.0391385	0.0718949	0.0144431	0.00473746	0.00635636	0.0163256	0.0156379	0.00185474	NA	-0.569835	-2.2766	-1.55032	-1.03586	-1.01838	-1.96555	NA
Potra000349g01266	2.70469	2.69374	0.0841882	5.68e-18	0.303136	-0.0206474	-0.0478611	0.0441689	0.0138844	0.00597035	0.00674457	0.0178048	0.0122515	0.00143461	0.00978571	-1.21291	-1.89398	-1.76668	-1.13093	-1.57754	-2.60062	-0.670896
Potra000349g01267	3.45244	3.45558	0.104342	0.0741202	0.203669	-0.00916722	-0.0499075	0.0994593	NA	NA	NA	NA	NA	NA	NA	NA	NA	NA	NA	NA	NA	NA
Potra000349g32212	1.11679	1.10063	0.142281	0.0362394	0.147538	-0.0132433	-0.0283307	0.00184403	NA	NA	NA	0.0188335	0.00759631	0.00140726	0.00491302	NA	NA	NA	-0.883079	-1.40178	-2.50402	-1.94213
Potra000349g35458	0	0	0	NA	NA	-0.0083789	-0.0499075	0.0994593	NA	NA	0.0103402	0.0109249	0.0127587	0.00293098	0.0139189	NA	NA	-0.957735	-2.04222	-1.1582	-2.25018	-1.0177
Potra000349g35459	0	0	0	NA	NA	-0.0206138	-0.0478611	0.0441689	NA	NA	NA	NA	NA	NA	NA	NA	NA	NA	NA	NA	NA	NA
Potra000350g01268	1.5547	1.51544	0.212993	0.162159	0.254579	-0.0120602	-0.0497727	0.0680245	NA	NA	0.00927915	0.0221975	0.00946407	0.00713686	0.0114797	NA	NA	-1.38459	-0.214901	-0.814418	-0.993943	-1.00226
Potra000350g01269	1.12014	1.10652	0.126514	0.230228	0.185814	0.0114702	-0.0413727	0.111236	0.0086129	0.00394382	0.00568382	0.0191123	0.0300291	0.0051012	0.00648194	-0.740036	-2.24407	-1.43873	-0.821878	0.329934	-2.23157	-1.82294
Potra000350g01270	0.571691	0.601851	0.122689	0	0.263557	-0.00954166	-0.0514629	0.0255017	NA	NA	NA	0.0261805	NA	0.0226134	NA	NA	NA	NA	-0.712627	NA	-1.46519	NA
Potra000350g01271	5.99165	5.97927	0.0696587	0.245855	0.240801	0.00212905	-0.0425348	0.0504865	0.0171619	0.0068971	0.0332648	0.00637376	0.0171232	0.00211916	0.00506424	-0.178467	-1.79841	-1.24958	-1.76919	-1.65606	-2.18567	-1.22329
Potra000350g01272	1.76711	1.78993	0.197905	0	0.676675	0.00173779	-0.0405856	0.121466	NA	NA	0.0136865	NA	0.0194675	0.0012324	0.0238674	NA	NA	-0.735565	NA	-0.294822	-2.86314	-0.007326
Potra000350g01273	0.511617	0.547272	0.0871218	0	0.119566	0.0015542	-0.0322968	0.049673	0.00487527	0.0030674	0.0147584	0.0415241	0.0177991	0.0142587	0.0194456	-1.76594	-2.20986	-0.197575	0.514424	-0.330632	-0.959496	-0.174041
Potra000350g32222	0.00723602	0	0.00300486	0	0.0793738	NA	NA	NA	NA	NA	0.00571146	0.0105434	0.00912859	0.0013168	NA	NA	NA	-1.57567	-0.713708	-1.51825	-2.2094	NA
Potra000351g01274	4.85828	4.84419	0.0556963	0.0614211	0.314584	-0.000389187	-0.0515703	0.0600683	0.00529899	0.00527531	0.00948321	0.0243551	0.012977	0.00671803	0.0157773	-1.28478	-1.65049	-0.524857	-0.807476	-0.615348	-1.51676	-0.473508
Potra000351g01275	2.18281	2.20273	0.236492	0	0.514283	0.0111986	-0.0312633	0.037465	NA	0.000869294	0.00481009	0.0155558	NA	0.00155259	0.00586027	NA	-1.8734	-1.60613	-0.362393	NA	-2.72493	-1.51961
Potra000351g01276	3.67365	3.73824	0.216721	0	0.656489	0.0172148	-0.0210324	0.0414984	0.00904138	NA	0.00686387	0.0267577	0.0153443	0.00452118	0.00997845	-1.61021	NA	-1.46735	-0.975838	-0.232232	-1.54391	-0.445541
Potra000351g01277	3.15145	3.14605	0.0695999	2.63e-16	0.302409	0.00918846	-0.0371728	0.0649307	0.00806211	0.00594734	0.0129268	NA	NA	0.00499467	0.0131674	-1.72626	-1.761	-0.956134	NA	NA	-1.68462	-0.769409
Potra000351g01278	0.00195942	0	0.000840811	NA	0	-0.00879119	-0.0486268	0.0260891	0.00874808	NA	0.00839402	0.0153443	0.00927957	0.00245459	0.00440717	-1.87671	NA	-1.96322	-0.232232	-1.74778	-2.45116	-2.14401
Potra000351g01279	3.36986	3.3497	0.0737622	0	0.270778	0.0085001	-0.0471734	0.0432918	0.0080108	0.0033134	0.00374918	0.0200764	0.028315	0.00765585	NA	-1.32553	-1.69267	-1.48757	0.049793	0.719415	-0.683277	NA
Potra000351g01280	3.62575	3.51116	0.388719	0.168454	0.166338	0.00771317	-0.0499421	0.0378174	0.00641392	0.00917039	0.0133759	0.0124736	0.0124736	0.00319369	0.0027736	-1.43336	-1.86156	-0.867518	-1.18718	-1.18718	-1.81975	-1.79826
Potra000351g01281	7.89072	7.83771	0.946638	0.163553	0.186732	0.0134683	-0.041608	0.0539413	0.0166783	0.0214625	0.0172307	0.00916638	0.00926452	0.00386601	0.012724	-0.812065	-0.274084	-0.412558	-1.7524	-1.51932	-2.09059	-0.860617
Potra000351g01282	2.00711	1.98602	0.129367	0.257049	0.263334	0.0142206	-0.0510038	0.128755	0.014863	NA	0.0213086	0.017626	0.0176012	0.0037623	NA	-1.15995	NA	-0.574105	-0.66593	-0.591457	-1.74476	NA
Potra000351g01283	3.31266	3.33766	0.204683	0	0.566186	-0.0101727	-0.06545	0.160042	NA	NA	0.0116809	0.00970271	0.0158447	0.0126369	NA	NA	NA	-0.958442	-1.37933	-1.27795	-0.571108	NA
Potra000351g01284	4.15712	4.18645	0.105056	0.0168528	0.529985	0.0118803	-0.03598	0.0786819	0.00341144	0.00958658	0.00586116	0.0144742	0.0398661	0.016635	NA	-1.92172	-1.57538	-1.61363	-0.612596	0.046176	-0.924277	NA
Potra000351g01285	4.56489	4.51812	0.481084	2.93e-15	0.134771	0.0121387	-0.0335521	0.0661663	0.00837833	NA	0.00874898	0.0127399	NA	0.00432973	NA	-1.23688	NA	-0.756596	-1.05411	NA	-2.10638	NA
Potra000351g01286	6.06987	6.06909	0.0703632	0.220024	0.177647	0.000746438	-0.0562662	0.0896802	0.0137192	0.00506188	0.00997412	0.021191	0.0146359	0.00477174	0.0262751	-0.273521	-1.05968	-1.31235	-0.114962	-0.808215	-1.8431	0.119668
Potra000351g01287	4.54985	4.54733	0.0462483	0.0711196	0.192549	0.0264885	-0.0571212	0.0930089	0.00907824	0.00599616	0.00572639	0.0192197	0.018805	0.00132453	0.00407913	-1.264	-1.3443	-1.76932	-1.00436	-1.03267	-2.5566	-1.5236
Potra000351g01288	3.41112	3.4617	0.0811395	0.235652	0.170675	0.0187035	-0.0438625	0.0927852	0.00376392	0.00741183	0.00672458	0.0202133	0.0116438	0.000765665	0.00104041	-2.12784	-1.33841	-1.51582	-0.764718	-1.45567	-2.35487	-1.93373
Potra000351g01289	6.60483	6.54469	0.273366	0.0302413	0.348003	0.00459195	-0.0546981	0.0783349	0.0130664	0.0130762	NA	0.0432286	0.0050513	0.00422993	0.00623102	-1.16122	-0.596963	NA	0.195026	-2.14424	-1.967	-1.16494
Potra000351g01290	0.0570727	0	0.0265378	NA	0	0.0128116	-0.0288322	0.0923353	NA	NA	0.0225724	0.0153766	0.0122399	0.00324305	0.0115922	NA	NA	0.34717	-1.21657	-0.936527	-2.27265	-0.840527
Potra000351g01291	1.00603	0.952653	0.314166	0	0.282488	0.015561	-0.0115784	0.0598924	0.00304728	NA	NA	0.0321596	0.0260522	0.00464973	0.00816667	-1.81098	NA	NA	-0.262039	0.239503	-2.06541	-1.81743
Potra000351g01292	0.0480833	0	0.017886	0.000783115	0.114822	0.0198	-0.0180418	0.0631228	NA	0.00178105	0.00901141	0.00823342	0.0140599	0.00852748	0.0255995	NA	-1.6748	-1.18962	-1.04549	-0.431172	-1.21414	-0.029325
Potra000351g01293	0.540352	0.561554	0.118031	0.0711776	0.231111	-0.00821728	-0.0335816	0.0293891	0.00553638	NA	0.0119931	0.0101806	NA	0.0114566	0.00151452	-1.21877	NA	-0.445314	-1.1711	NA	-0.926794	-2.08441
Potra000351g01294	4.08952	4.10421	0.10032	0	0.189277	-0.0109487	-0.044408	0.0563393	0.0067097	0.0017632	0.00379961	0.0229995	NA	0.00425897	NA	-1.19306	-2.43842	-2.12686	-0.109696	NA	-1.80917	NA
Potra000351g01295	3.79272	3.76645	0.129209	0	0.534224	-0.00961924	-0.0470303	0.0313552	0.00422671	0.0177279	NA	NA	0.0175583	0.00172385	NA	-1.91597	-1.33334	NA	NA	-0.839616	-1.56265	NA
Potra000351g01296	0.212633	0	0.0742496	NA	0	0.0159614	-0.0109817	0.101509	0.00525105	0.00223495	0.00179164	0.00178667	0.0108774	0.00665625	0.00623131	-2.0948	-2.67469	-2.75168	-2.78252	-0.753252	-1.42035	-0.378584
Potra000351g01297	4.80357	4.81691	0.0924554	0.176641	0.297825	0.0238185	-0.0269071	0.101369	0.0169968	0.00362739	0.00483069	0.00241538	0.00241538	0.000544583	0.0118577	-0.705471	-2.27838	-2.01433	-2.55124	-2.55124	-2.78176	-0.474318
Potra000351g32225	0	0	0	NA	NA	-0.0103366	-0.0306659	0.00780485	NA	NA	NA	0.0214681	NA	0.00765155	0.0254758	NA	NA	NA	-0.275609	NA	-1.1629	0.400694
Potra000351g32226	0.0184863	0	0.00836976	0	0.0746739	0.0180709	-0.0122172	0.0814419	NA	NA	NA	0.0151626	0.00963203	0.00139283	0.000502901	NA	NA	NA	-1.57845	-1.09035	-2.75151	-2.13248
Potra000351g32227	0	0	0	NA	NA	NA	NA	NA	NA	NA	NA	NA	0.00578155	0.00400127	0.00827701	NA	NA	NA	NA	-1.97612	-1.67913	-1.66062
Potra000351g32228	1.18936	1.16194	0.110441	0.143366	0.0515377	0.00881507	-0.0314454	0.0300825	NA	NA	NA	0.00558951	0.0101383	0.000733154	0.000802113	NA	NA	NA	-2.21973	-2.20138	-2.82001	-2.33406
Potra000351g32229	0.00578048	0	0.0024968	NA	0	-0.00966494	-0.0315316	0.00378505	NA	NA	NA	0.00658866	0.0217915	0.00264152	0.00814331	NA	NA	NA	-2.44083	-0.830554	-2.23743	-1.2611
Potra000352g01298	4.57939	4.56265	0.104059	0.0192432	0.231181	-0.00314787	-0.0567075	0.0555136	NA	NA	0.00990252	0.016432	0.0070715	0.0037532	0.00937435	NA	NA	-0.889309	-0.813795	-1.30877	-2.18259	-1.16139
Potra000352g01299	0.264956	0.325278	0.0863829	0.044394	0.179098	0.0059765	-0.0429081	0.060401	0.0301339	0.0022841	NA	0.0131113	0.0183516	0.00519487	0.00653292	0.635232	-2.04184	NA	-1.64497	-0.526094	-2.21766	-2.28812
Potra000352g01300	0.141463	0	0.0500201	0	0.203811	-0.0475978	-0.0963556	0.0288722	0.0235269	0.00669141	NA	0.0123455	NA	0.00482039	0.0121571	-0.277158	-2.13698	NA	-1.50069	NA	-2.13761	-1.73546
Potra000352g01301	0.731024	0.716435	0.133979	0	0.390549	-0.0489254	-0.0717755	-0.0327341	NA	NA	NA	0.00495967	NA	0.0123453	NA	NA	NA	NA	-2.30791	NA	-1.62329	NA
Potra000352g01302	3.22429	3.22674	0.172816	0	0.307233	-0.0249168	-0.0763963	0.0194655	NA	NA	NA	0.0271332	0.0115817	0.00674364	0.0199405	NA	NA	NA	-0.916492	-1.35997	-1.60927	-0.477
Potra000352g01303	5.13155	5.14089	0.0610956	0	0.211133	-0.0184851	-0.0534196	0.0491615	0.0102174	0.00534947	0.0121331	0.0218903	0.0174764	0.00310669	0.0123375	-0.685659	-1.87645	-0.889466	-1.29754	-0.414973	-2.48726	-1.16886
Potra000352g01304	0.174104	0	0.0593035	0.195995	0.0414167	-0.0123347	-0.0608895	0.0578071	0.0134202	0.00287226	0.0114981	0.0277934	0.00986735	0.00345004	0.0149162	-0.618961	-2.19775	-1.25228	-0.808661	-0.864735	-2.28225	-1.3378
Potra000352g01305	1.84869	1.82484	0.201486	0.0260361	0.500677	0.000296572	-0.0440549	0.0821275	0.0112643	NA	0.0262087	NA	0.00993502	0.0018682	NA	-1.30957	NA	-0.186779	NA	-1.85053	-2.12369	NA
Potra000352g01306	0	0	0	NA	NA	NA	NA	NA	NA	NA	NA	0.0131998	NA	NA	NA	NA	NA	NA	-1.24457	NA	NA	NA
Potra000352g01307	0.00223114	0	0.00109018	NA	0	NA	NA	NA	NA	NA	NA	NA	NA	NA	NA	NA	NA	NA	NA	NA	NA	NA
Potra000352g01308	0	0	0	NA	NA	NA	NA	NA	NA	NA	NA	0.0220534	NA	NA	NA	NA	NA	NA	-1.37794	NA	NA	NA
Potra000352g01309	5.91445	5.9213	0.0244205	0.0714006	0.424625	0.0223215	-0.029562	0.112242	0.00845827	0.00883635	0.00843264	0.0151319	0.016032	0.00296764	NA	-1.10269	-0.982303	-1.37561	-1.14834	-0.755057	-1.59842	NA
Potra000352g01310	1.68488	1.67877	0.239716	0.0248126	0.499985	0.0039392	-0.0554683	0.0979467	NA	NA	0.0163438	0.013163	0.0254668	0.00284235	0.0122012	NA	NA	-0.825975	-0.929955	-0.035077	-2.3512	-0.471089
Potra000352g01311	7.48877	7.43012	0.742812	0.0848029	0.17212	-0.00767159	-0.0548543	0.0474181	0.00763619	0.0154382	0.00476235	NA	0.0147528	0.00378476	0.0160297	-0.799307	-0.439814	-1.92948	NA	-0.948931	-2.35056	-0.863646
Potra000352g01312	0.0332966	0	0.013919	NA	0.021406	-0.00539711	-0.0511887	0.0605951	0.0108095	NA	0.032237	0.00990286	0.0237086	0.00158886	0.00799565	-1.66211	NA	-0.101576	-1.81609	-0.852368	-2.15709	-1.17513
Potra000352g01313	1.72814	1.71918	0.162505	0	0.465917	-0.00708968	-0.0446362	0.0340069	0.010623	0.00871091	0.00997734	0.0234865	0.0150298	0.010661	0.0106464	-1.21553	-1.57168	-1.64648	-0.964162	-1.00491	-1.59296	-1.16532
Potra000352g01314	0.351032	0.394525	0.0903363	NA	0	-0.0113535	-0.0446362	0.0340069	0.0151748	0.00528965	0.00519463	0.0150298	0.00395918	0.00292396	0.0138494	-0.883605	-2.15137	-2.25331	-1.00491	-2.55125	-2.49104	-1.53099
Potra000352g01315	6.31108	6.31245	0.0756197	0.114418	0.337876	0.0209981	-0.0345112	0.154857	0.00836262	NA	0.00563093	0.0135486	0.00544334	0.00161735	0.00834333	-0.944273	NA	-1.76042	-1.02833	-2.09537	-2.86765	-1.93687
Potra000352g32230	0.00164697	0	0.00059404	NA	0	NA	NA	NA	NA	NA	NA	0.012982	0.0135005	0.00106717	0.00694687	NA	NA	NA	-1.42571	-1.01508	-2.84885	-0.97159
Potra000352g34933	7.01768	7.03161	0.110947	0.166142	0.162245	-0.0112255	-0.0429279	0.032166	NA	NA	NA	NA	NA	NA	NA	NA	NA	NA	NA	NA	NA	NA
Potra000352g34934	0.198795	0	0.062509	0	0.252755	-0.00347573	-0.0399589	0.0306182	NA	NA	NA	NA	NA	NA	NA	NA	NA	NA	NA	NA	NA	NA
Potra000352g35602	0	0	0	NA	NA	-0.049988	-0.0963556	0.0288722	NA	NA	NA	NA	NA	NA	NA	NA	NA	NA	NA	NA	NA	NA
Potra000352g35751	0	0	0	NA	NA	-0.0123693	-0.0608895	0.0578071	NA	NA	NA	NA	NA	NA	NA	NA	NA	NA	NA	NA	NA	NA
Potra000353g01316	0.0145341	0	0.00703616	NA	0.0191072	-0.00620207	-0.0517841	0.057268	NA	0.0199618	0.0365477	0.0329971	0.0288626	0.00950544	NA	NA	-1.0943	0.228118	-0.468299	-0.833412	-1.39217	NA
Potra000353g01317	0	0	0	NA	NA	-0.0067811	-0.049896	0.0548721	NA	NA	NA	0.0132195	0.0242002	0.0197293	NA	NA	NA	NA	-1.76762	-0.689937	-1.2189	NA
Potra000353g01318	3.50967	3.48413	0.126097	0	0.43305	-0.0167069	-0.0710057	0.0324842	0.0101228	0.00542794	0.0107002	NA	0.022001	0.00292247	0.0245269	-1.00676	-2.19468	-0.457151	NA	-0.570595	-2.33933	-0.458863
Potra000353g01319	4.54515	4.50544	0.141662	0.00815786	0.255668	-0.0156718	-0.062495	0.0713054	0.0158702	0.0224995	0.0128857	0.00948883	0.00948883	0.00571728	0.00670743	-0.801217	-0.554345	-0.723315	-0.954161	-0.954161	-1.31235	-1.72911
Potra000353g01320	2.12964	2.10893	0.228057	0.101479	0.401671	-0.0137865	-0.0403115	0.00716326	NA	NA	0.00840298	0.00905854	NA	0.00316994	0.00850661	NA	NA	-1.4336	-1.52584	NA	-2.23863	-1.66281
Potra000353g01321	7.67399	7.70675	0.21265	0.00978809	0.365525	-0.00164684	-0.0569885	0.0673928	0.0139986	0.0204012	0.0179668	0.0242647	0.0472363	0.0012104	0.00688456	-1.3898	-0.129368	-1.00036	-0.555861	0.717376	-2.60423	-1.0803
Potra000353g01322	3.84101	3.85089	0.158356	0	0.279959	-0.00565576	-0.0346664	0.0276996	0.012848	0.00344143	0.018652	0.0243843	0.0148749	0.00353814	NA	-1.64707	-2.21048	-0.444367	-0.459296	-0.922036	-2.19877	NA
Potra000353g01323	4.89256	4.89081	0.056313	0.0315117	0.179544	0.0185922	-0.0386609	0.0499067	0.00885926	0.00685677	0.0058369	0.0108723	NA	0.0376646	NA	-1.44862	-2.08254	-1.64264	-1.34079	NA	0.730726	NA
Potra000353g01324	3.75424	3.74703	0.105028	0	0.20762	0.0166852	-0.0373185	0.0931878	0.00476518	0.00947235	0.00466195	0.0145789	0.0153175	0.00344324	0.0179194	-2.23204	-1.42952	-2.09474	-1.02392	-1.07221	-2.14377	-0.740584
Potra000353g01325	7.13166	7.12535	0.231652	0	0.254799	0.0225262	-0.0104619	0.0841061	0.0108953	0.0053666	0.00590475	0.0157978	0.00989459	0.00354287	0.0111774	-1.31187	-1.97412	-1.7684	-0.805079	-1.97683	-2.63587	-1.38734
Potra000353g01326	5.37173	5.31289	0.235265	0.621077	0.19409	-0.00461988	-0.0544667	0.0728131	0.00912843	0.00463897	0.0061402	0.00871843	0.0115856	0.0055123	0.0156977	-1.08044	-1.63659	-1.71423	-1.88369	-1.42558	-2.03742	-0.991755
Potra000353g01327	7.26318	7.21278	0.141745	0	0.0381144	0.0332297	-0.0196594	0.0662386	0.00897067	NA	0.00296593	0.0259259	0.0133554	0.00360549	0.0121676	-1.48421	NA	-2.31258	-0.305586	-1.79418	-2.35181	-1.31586
Potra000353g01328	2.42507	2.42031	0.112738	0	0.350076	0.0312343	-0.0248245	0.0753777	0.00787686	0.00226204	0.00664342	0.0149975	0.0247784	0.000493898	NA	-1.66973	-2.43751	-1.76042	-1.23314	-0.014868	-2.01407	NA
Potra000353g01329	5.02557	5.0411	0.138363	NA	0.0772132	-0.000823384	-0.0583648	0.0631885	0.00545669	0.00273641	0.00280202	0.00677938	0.007843	0.00174433	0.00305272	-1.61071	-2.31137	-1.65089	-1.37414	-1.71724	-2.62746	-2.3788
Potra000353g01330	4.40869	4.34618	0.161749	0	0.313206	0.0261478	-0.0634822	0.0788551	0.00626226	0.0115547	0.0021097	0.0357926	0.0360428	0.00558149	0.000798792	-1.33372	-0.504903	-2.53629	1.12603	1.18497	-1.56937	-1.7616
Potra000353g01331	3.98898	4.55004	2.12741	0	0.252142	0.0035907	-0.05832	0.0884447	0.0176626	0.0021955	0.00684391	0.0123464	0.0123464	0.00404993	0.00251488	-1.17953	-2.19635	-1.56052	-1.8649	-1.8649	-2.06054	-2.1924
Potra000353g01332	4.88619	5.09717	0.750725	0.036629	0.328614	0.00913085	-0.0633443	0.0799948	0.00687825	0.00488694	0.00706698	0.00336101	0.013155	0.000810679	0.00297828	-1.22638	-1.68454	-1.43284	-2.32239	-1.13131	-2.95057	-2.24144
Potra000353g01333	1.03353	1.04713	0.188459	0	0.539277	0.00363402	-0.0533477	0.107236	0.00419694	0.0072269	0.00812198	0.0109296	0.00928227	0.00485931	NA	-2.00965	-1.71876	-1.18487	-1.31051	-1.50498	-1.78357	NA
Potra000353g01334	4.78929	4.80367	0.229627	0.15795	0.286532	0.024836	-0.0589469	0.151706	0.0138115	0.00641503	0.0123729	0.0307815	0.0130572	0.00687249	NA	-0.827259	-1.85772	-0.875904	-0.02051	-0.891005	-0.482043	NA
Potra000353g01335	6.07592	6.07623	0.0685452	0	0.213238	-0.00854331	-0.0431708	0.0283724	0.00705413	0.00909728	0.00630109	0.01124	0.00953221	0.00434433	0.0109897	-1.58258	-1.60457	-1.94875	-1.38211	-1.48489	-1.87419	-0.668612
Potra000353g01336	5.17686	5.17668	0.0526608	0	0.384332	-0.0158301	-0.0525417	0.0742208	0.00896529	0.0127838	0.00589132	0.0183765	0.0162508	0.00869714	0.0105807	-1.74305	-0.881767	-1.7756	-0.408382	-0.579378	-0.10752	-0.440289
Potra000353g01337	1.49802	1.50222	0.165825	0	0.242099	-0.0130325	-0.0714515	0.0256533	0.00606856	0.0120359	0.00998013	0.00944746	0.00998454	0.007077	0.0171081	-1.50933	-1.30061	-0.916977	-1.51834	-2.06405	-0.81777	-0.004483
Potra000353g01338	0.467897	0.474697	0.115288	0	0.178227	-0.0052108	-0.0541935	0.057454	0.00574341	0.00409957	0.00840468	NA	0.0179201	0.00122114	0.00661563	-1.41886	-1.8152	-1.97276	NA	-0.788346	-2.20102	-1.40238
Potra000353g01339	4.18765	4.16155	0.137304	0.00634473	0.260368	0.00871152	-0.034974	0.0844997	NA	NA	NA	0.026396	0.0284	0.00445084	NA	NA	NA	NA	-0.433301	-0.380862	-1.79786	NA
Potra000353g01340	5.30918	5.30613	0.0923815	6.12e-18	0.214087	-0.012488	-0.0486898	0.0439517	0.0176866	0.00700504	0.0119938	0.00747916	0.0245819	0.00422148	0.00362987	-0.645013	-1.51898	-0.905065	-2.40709	-0.728382	-2.17351	-1.48648
Potra000353g01341	0.323507	0.360398	0.115	0.00806591	0.232658	0.000288621	-0.0681179	0.0567215	0.00697193	0.00748422	0.00739842	0.0125076	0.0125076	0.00171183	0.00322971	-1.27731	-1.12897	-1.56475	-1.82543	-1.82543	-2.55927	-2.24388
Potra000353g01342	5.72428	5.6991	0.0970954	0.0475173	0.378579	0.00687824	-0.0589906	0.0540456	0.00822766	0.00386246	0.0122939	0.0116176	0.00925494	0.00520458	0.0160364	-1.91245	-2.40317	-1.22525	-0.770627	-1.72565	-1.97658	-0.565245
Potra000353g01343	6.35223	6.3692	0.218421	0.436655	0.183304	-0.0261978	-0.0604783	0.0423851	0.0111957	0.00954905	NA	0.0148316	0.00952757	0.00253829	NA	-1.5108	-1.30909	NA	-0.132808	-1.47579	-2.43077	NA
Potra000353g01344	0.144429	0	0.0556543	0.0941961	0.0959736	0.00316813	-0.0297407	0.0667945	0.00506432	0.00495544	NA	0.00984233	0.0100494	0.00157062	0.00972949	-1.95099	-1.60584	NA	-1.37821	-1.34615	-2.69754	-1.29592
Potra000353g01345	4.23758	4.25427	0.0649697	0.0516493	0.550556	-0.0114262	-0.0637021	0.0629026	NA	NA	0.0152377	0.00779332	0.0457807	0.00440537	0.00616153	NA	NA	-0.549077	-1.89437	0.407728	-1.97657	-1.49983
Potra000353g01346	1.84572	1.82663	0.171586	0	0.434123	-0.0131974	-0.0572735	0.0577315	0.0146226	0.00504167	0.012069	0.0273181	0.0233314	0.00236882	0.00536833	-0.983856	-2.05753	-0.664468	-0.654462	-0.777054	-2.45869	-1.84478
Potra000353g01347	3.92987	3.83409	0.254049	0	0.367616	-0.00427779	-0.0738464	0.0537287	0.0161744	0.00450829	0.0151012	0.0126797	0.0183008	0.00187945	0.00823259	-0.260759	-1.86022	-1.21363	-0.652046	-1.20706	-2.61415	-1.74424
Potra000353g01348	8.10855	8.10622	0.0710989	0	0.149302	0.0110689	-0.0426879	0.0987294	0.0150349	0.00397065	0.00610409	0.0350689	0.0179475	0.00413935	0.0101826	-0.622435	-2.44225	-1.42737	-0.416841	-0.335997	-2.37151	-0.916968
Potra000353g32240	1.21038	1.23301	0.219997	0.0374287	0.661659	-0.015849	-0.0634053	0.0488292	NA	NA	0.0102919	0.0112596	0.0118657	0.00415739	0.0158589	NA	NA	-1.44001	-1.7762	-1.25964	-2.39323	-1.4465
Potra000353g32241	3.50281	3.54311	0.526121	0	0.190368	0.00064215	-0.00144005	0.00480655	NA	NA	NA	0.00769405	0.0281139	0.00436413	0.0121643	NA	NA	NA	-1.70055	0.042288	-2.00562	-0.500243
Potra000353g32242	0.0263144	0	0.00968468	0.618585	0.0886581	-0.00527127	-0.0414546	0.0201658	NA	NA	NA	0.015905	NA	0.00310722	0.0201666	NA	NA	NA	-0.288763	NA	-2.20554	0.446268
Potra000353g32243	2.47414	2.45074	0.317466	0.0266577	0.317991	0.0284742	0.0242014	0.0327469	NA	NA	NA	0.0117951	0.0145938	0.00359261	0.0147108	NA	NA	NA	-0.803552	-1.47344	-2.01033	-0.995642
Potra000353g32244	2.0783	2.07628	0.164809	0.1168	0.414025	0.015729	-0.0280306	0.057325	NA	NA	NA	0.0133903	0.00705053	0.00120575	0.00968015	NA	NA	NA	-1.07475	-1.8878	-2.60009	-0.844656
Potra000353g32245	0.0184078	0	0.00732465	NA	0.157955	-0.00911256	-0.0577134	0.0241519	NA	NA	NA	0.0280672	0.00583647	0.00360967	0.019552	NA	NA	NA	-0.861093	-2.04673	-2.24139	-0.335787
Potra000354g01349	4.64427	4.67205	0.131226	0.454615	0.196438	0.0163605	-0.0472792	0.148321	0.0113349	0.00698513	0.0124359	0.0366532	0.0158501	0.00262146	NA	-0.877764	-1.35953	-0.515252	0.381956	-1.44927	-1.99861	NA
Potra000354g01350	1.8706	1.86584	0.184589	0	0.515051	0.0104821	-0.0462091	0.108312	0.00802921	0.0208025	0.0167759	0.0267826	0.0129174	0.00411768	0.0183696	-0.630344	0.056818	-0.520514	-0.697326	-0.737202	-2.16152	-0.468413
Potra000354g01351	0.110146	0	0.048696	0	0.271866	-0.0156577	-0.0623036	0.0915729	NA	NA	NA	NA	NA	NA	NA	NA	NA	NA	NA	NA	NA	NA
Potra000354g01352	0.278869	0.328495	0.0936994	0	0.338642	0.00651689	-0.0593822	0.0925244	0.017401	0.0229972	0.0157302	0.0132638	0.0214694	0.00632495	0.00991316	0.042948	0.385267	-0.093014	-1.09351	0.259264	-1.98037	-1.18214
Potra000354g01353	2.97793	2.9798	0.0799729	0	0.374245	-0.00225195	-0.0509181	0.0981192	0.011964	0.00747151	NA	0.0214694	NA	0.00931607	NA	-0.773279	-1.91815	NA	0.259264	NA	-1.47738	NA
Potra000354g01354	3.30394	3.3318	0.0810369	0.0445147	0.418917	0.0201815	-0.0599206	0.157049	0.0132681	0.0091973	0.00636607	0.0126926	0.0126926	0.00648464	0.00714272	-0.921452	-1.42476	-1.76784	-0.965834	-0.965834	-1.71929	-1.20701
Potra000354g01355	3.58076	3.5881	0.144779	0	0.196781	0.020267	-0.0620331	0.0685811	0.0179508	0.012293	0.00612408	0.0392333	0.0358429	0.00488766	0.00965516	0.070467	-1.58137	-1.94673	-0.461264	0.397496	-2.02633	-0.845151
Potra000354g01356	9.19103	9.23889	0.270944	0.0600144	0.225656	-0.0120143	-0.0473555	0.0255454	0.0167232	0.0142096	0.00805925	0.0169661	NA	0.00287582	0.0094492	-0.937694	-0.22753	-1.50625	-1.22358	NA	-2.17368	-1.44531
Potra000354g01357	3.02123	2.99455	0.118015	0.144631	0.303946	-0.00927974	-0.0800868	0.0869285	NA	NA	0.0135061	0.022689	0.022689	0.00195931	0.0172043	NA	NA	-0.581383	-0.038634	-0.038634	-2.42668	-0.322997
Potra000354g01358	5.17613	5.22373	0.235139	0.0575037	0.217554	-0.0284177	-0.0717847	0.0869285	NA	NA	NA	0.0116094	0.012493	0.00289536	0.00987487	NA	NA	NA	-1.82198	-1.09851	-2.42249	-0.845383
Potra000354g01359	1.21147	1.20202	0.2019	0	0.298379	-0.00567603	-0.0750014	0.123333	0.0159405	0.00828092	0.00511976	0.0106369	0.00548081	0.00193209	0.0166248	-0.398697	-1.51968	-2.09079	-1.6545	-1.93605	-2.69802	-0.72676
Potra000354g01360	4.335	4.35897	0.0927874	0	0.0499353	0.0196857	-0.0503108	0.12949	0.00763761	0.0094019	0.0154535	0.0146326	0.0213134	0.00370846	0.0163773	-1.0708	-2.21529	-1.0426	-1.28812	-0.815408	-2.52467	-1.18598
Potra000354g01361	5.38551	5.3414	0.212073	0	0.517084	0.00253066	-0.0517125	0.103624	0.0122224	0.00793654	0.00585834	0.010492	0.0142331	0.00299865	0.00710812	-1.10452	-1.82436	-1.72252	-2.22782	-0.941731	-2.58559	-1.64403
Potra000354g01362	1.61765	1.61339	0.299692	0	0.273109	0.0171333	-0.00399738	0.0281153	0.00409399	0.00256264	0.0172242	0.0203425	NA	0.00466207	0.0146867	-1.55224	-2.44728	-0.57983	-0.967356	NA	-2.01901	-1.29687
Potra000354g01363	5.95455	5.95943	0.0848387	0.0306474	0.33126	0.0182823	-0.0342207	0.0541629	0.00562213	0.00314613	0.0043864	NA	0.017912	0.0018173	0.00452531	-1.33018	-2.31983	-2.18775	NA	-0.536345	-2.37425	-1.98735
Potra000354g01364	5.94322	5.96813	0.0651635	0	0.371948	-0.00374154	-0.0310255	0.0460212	0.00813919	0.0111106	0.00595961	0.00776415	NA	0.00125779	0.00634428	-1.67003	-1.27513	-1.87079	-1.72953	NA	-2.82107	-1.7892
Potra000354g01365	5.35831	5.38823	0.0756116	0.599329	0.145105	0.00522429	-0.0528372	0.12341	0.00542201	0.0048219	0.00915085	0.0511967	0.00574764	0.00397025	0.00722651	-2.05997	-2.21022	-1.299	1.14691	-2.09082	-1.91966	-1.49875
Potra000354g01366	5.33891	5.32813	0.055629	0.0445746	0.308475	0.0380102	-0.0569314	0.0897568	0.0109092	0.00409183	0.00399738	0.00893627	NA	0.00259367	0.0180178	-1.35366	-2.40394	-1.89271	-1.91604	NA	-2.46636	-0.31867
Potra000354g01367	5.78031	5.74672	0.110137	0	0.170164	0.0401203	-0.0479969	0.0644604	0.00493497	0.00449456	0.00506935	NA	0.00698215	0.00221808	0.00424634	-2.12538	-2.24601	-1.8231	NA	-1.84453	-2.36989	-1.13117
Potra000354g01368	4.77745	4.80043	0.0779608	0.182231	0.154879	0.0342129	-0.0479969	0.0644604	0.00625374	0.00526596	0.00620397	0.0265431	NA	0.000843441	0.00957114	-1.79729	-1.76659	-1.97901	-0.523903	NA	-2.44993	-0.538721
Potra000354g01369	3.14282	3.1511	0.0719657	0	0.402974	0.0251621	-0.0479969	0.0674402	NA	NA	0.0031946	0.00728282	0.00542851	0.00421408	0.00604809	NA	NA	-2.24858	-2.10192	-2.27318	-2.31313	-1.79652
Potra000354g01370	4.22613	4.22146	0.0937507	0.0010777	0.414369	0.0057702	-0.0479969	0.0674402	0.00606284	0.00930674	0.00283856	0.00402029	0.00258826	0.00161937	0.00546415	-1.80042	-1.68055	-2.25863	-2.48543	-2.71236	-2.59141	-1.96469
Potra000354g01371	0.355781	0	0.326877	0.00730797	0.787926	-0.0012536	-0.0487255	0.0501589	0.00186861	0.00681083	0.00404242	NA	0.00402029	0.00245493	0.00506399	-2.28073	-0.479239	-2.12003	NA	-2.48543	-2.43335	-1.52623
Potra000354g01372	4.30197	4.28636	0.140884	0	0.0934156	0.00492011	-0.0474914	0.0734373	0.00618857	0.00323405	0.00837722	0.00971724	0.0070645	0.00971891	NA	-1.73478	-2.31911	-1.36	-1.92128	-1.67764	-1.64496	NA
Potra000354g01373	0.854891	0.87162	0.224573	0	0.331167	0.00873911	-0.0461768	0.0642278	0.00679789	0.0147213	0.00622419	0.0119351	0.00771567	0.00358118	0.0102346	-1.50732	-1.64404	-1.62858	-1.31279	-2.05492	-2.35491	-1.6359
Potra000354g01374	0.958473	0.96625	0.180841	0	0.25339	-0.00258954	-0.0634033	0.0708951	0.0170292	0.0368815	0.0128788	0.0137255	0.0151413	0.00199855	0.00672866	-0.40188	-0.305143	-1.30851	-1.56318	-1.18811	-2.59283	-1.76672
Potra000354g01375	1.21173	1.21527	0.147356	0.0791241	0.184299	-0.00459125	-0.043701	0.0526456	0.0157971	0.0133393	0.0158033	0.0224217	0.012047	0.0176235	0.0122096	-0.383673	0.91523	-1.14123	-0.606388	-1.76968	-1.06738	-1.63078
Potra000354g01376	3.67764	3.72836	0.147975	0	0.407317	0.00277198	-0.0530149	0.0809921	0.0148253	0.0218125	0.00726483	0.00925821	0.0364108	0.0183754	0.0131162	-0.780318	-0.718404	-1.68824	-2.11305	-0.755849	-0.872588	-1.65033
Potra000354g01377	7.34446	7.35557	0.167399	0	0.28229	0.0023068	-0.0453362	0.0710009	0.00949582	0.00814172	0.0140625	0.0231317	0.0144332	0.00667485	0.0124589	-1.76671	-1.75772	-0.383729	-0.392718	-1.12731	-0.991136	-0.52809
Potra000354g01378	0.011784	0	0.00568975	NA	0.175285	-0.00955833	-0.048419	0.0450709	NA	NA	0.0113322	NA	0.02003	0.00223515	0.0044523	NA	NA	-1.63765	NA	-0.534715	-2.27582	-1.49922
Potra000354g01379	0.0341	0	0.0234903	8.67e-15	0.962587	-0.0153985	-0.0548955	0.033772	0.0132484	0.0169497	0.0192577	0.0154056	0.023138	0.00377279	0.0224416	-1.20345	0.867036	-0.781037	-1.14647	-0.753077	-2.34945	-0.626616
Potra000354g32249	0.00161827	0	0.000573518	NA	0	NA	NA	NA	NA	NA	NA	0.0171684	0.0151106	0.0135245	NA	NA	NA	NA	-1.48458	-1.15243	-1.40269	NA
Potra000354g32250	0.0419319	0	0.0250668	1.45e-16	0.759995	NA	NA	NA	NA	NA	NA	0.0185735	0.0138009	0.00651452	0.0375946	NA	NA	NA	-0.92129	-1.71929	-2.0223	-0.373396
Potra000354g35324	0.393776	0.39223	0.0865714	0.000615765	0.0898471	-0.00970059	-0.0800868	0.0869285	NA	NA	NA	NA	NA	NA	NA	NA	NA	NA	NA	NA	NA	NA
Potra000354g35396	0.011123	0	0.00461915	0	0.0942815	-0.0230383	-0.0623036	0.0915729	NA	NA	0.0166306	0.0114589	0.0205552	0.0118595	NA	NA	NA	-1.14552	-1.59463	-0.390568	-1.14895	NA
Potra000355g01380	5.89896	5.85693	0.369454	0	0.0618149	0.00663467	-0.038406	0.0832208	0.0109981	0.0154074	0.0125854	0.0266062	0.0273247	0.0311588	NA	-0.018985	-0.717831	-0.328674	-0.819325	-0.091364	0.624522	NA
Potra000355g01381	6.73523	6.71699	0.245971	5.27e-17	0.485905	0.0116961	-0.0472542	0.0824125	0.0115649	0.0110814	0.0150064	0.00864787	NA	0.00237278	0.000626989	-1.29112	-1.39707	-0.630368	-1.53826	NA	-2.32761	-1.83389
Potra000355g01382	6.54835	6.56858	0.293809	0.0159705	0.188733	-0.00279103	-0.0379797	0.0824125	0.0171136	0.00367756	0.0100884	0.0200853	0.0188406	0.00169882	0.00535896	-0.587565	-1.62623	-0.777679	-0.836096	-0.471832	-2.6778	-1.97685
Potra000355g01383	4.95603	4.99219	0.287654	0.035625	0.29134	0.011436	-0.0380425	0.0687296	NA	NA	NA	0.0383104	0.0109769	0.00202025	0.00319551	NA	NA	NA	0.690758	-1.14845	-2.26174	-1.69367
Potra000355g01384	5.05016	5.04698	0.0480509	0.349972	0.210199	0.00546562	-0.0264088	0.0461906	0.00508368	0.00712659	0.00489372	0.00525515	0.0109986	NA	NA	-0.206556	-0.603467	-1.77595	-1.60473	-0.753298	NA	NA
Potra000355g01385	3.13003	3.2259	0.638781	0	0.128235	0.0215592	-0.0268785	0.0845208	0.00404909	0.00319814	0.00375849	0.0208756	NA	0.00139875	0.00335796	-2.11614	-2.04493	-2.0179	-0.432977	NA	-2.50105	-1.62142
Potra000355g34104	0	0	0	NA	NA	-0.0376404	-0.0376404	-0.0376404	NA	NA	NA	0.0161867	0.00795093	0.00183577	0.00565479	NA	NA	NA	-1.03756	-1.04735	-2.6299	-1.46934
Potra000356g01386	3.80243	3.8265	0.0651272	0.230009	0.117741	0.00448466	-0.0667345	0.0749856	0.0154962	0.00791257	0.0139232	0.0218584	0.0413284	0.00316365	0.0137523	-0.991389	-1.21007	-0.959669	-0.963553	-0.077746	-2.32277	-0.566077
Potra000356g01387	4.93921	4.93645	0.0623312	0.0477517	0.411708	0.0217799	-0.0418262	0.0646361	0.0058303	0.00759409	0.00908026	0.00989225	0.0289886	0.00215115	0.00845063	-1.70263	-2.0614	-0.855085	-1.8542	-0.886468	-1.90643	-1.11787
Potra000356g01388	4.42807	4.41526	0.0462931	0	0.134619	0.00120643	-0.0357	0.0588482	NA	NA	0.00223671	0.0132432	NA	0.00224172	0.000652417	NA	NA	-2.42543	-1.56542	NA	-2.43457	-2.27698
Potra000356g01389	3.81945	3.83341	0.043896	1.32e-14	0.142241	0.00633745	-0.0632326	0.0637804	0.0129041	0.0114211	0.00329561	0.0315987	0.00419147	0.00187144	0.00456751	-0.540566	-1.29828	-2.3809	-0.041078	-1.75422	-2.43371	-1.54663
Potra000357g01390	3.51309	3.44609	0.269934	0.00157751	0.148261	-0.0220598	-0.0505672	0.0329705	NA	NA	0.00428034	0.00283698	0.00796153	0.00285115	0.00579631	NA	NA	-2.28301	-2.39351	-2.07368	-2.52279	-1.78563
Potra000357g01391	1.93069	1.91104	0.135468	0.219154	0.224224	0.0118662	-0.0460992	0.0713582	0.00930591	0.00981857	0.00568421	0.0111627	NA	0.00736523	0.0126782	-1.48369	-0.564973	-1.65634	-1.7056	NA	-1.51015	-0.94652
Potra000357g01392	2.94887	2.97048	0.137246	0.18118	0.238968	0.00292709	-0.0515089	0.044573	0.00327362	0.00394506	0.000334162	0.0141147	0.00201631	0.00558755	0.00671909	-2.39747	-2.53224	-1.51456	-1.02934	-2.58469	-1.96081	-1.13506
Potra000357g01393	4.35601	4.26761	0.204318	0.25392	0.117009	0.0211413	-0.000371952	0.0482786	NA	NA	0.00138451	0.00685129	0.00574422	0.00079567	0.00104201	NA	NA	-2.6462	-1.9944	-2.10903	-2.99766	-2.57488
Potra000357g01394	1.78854	1.80466	0.178957	0	0.13875	0.00395272	-0.0568858	0.074959	NA	NA	0.0104403	0.0100934	0.00821948	0.00249998	0.012062	NA	NA	-0.743169	-0.935054	-1.72808	-2.46977	-1.0121
Potra000357g01395	0.0207002	0	0.00759815	0.018918	0.220354	-0.0148478	-0.0748158	0.0743481	0.0147905	NA	0.0167648	0.00960716	0.00711034	0.00634168	0.0307091	-1.08427	NA	-1.27853	-1.39888	-1.94024	-1.90189	-0.223209
Potra000357g01396	4.60504	4.64364	0.163383	0	0.317102	0.0130018	-0.0545576	0.106192	0.0029068	0.00519598	0.0136104	0.00736167	0.0211354	0.0043939	0.0198303	-1.83153	-1.54377	-0.913486	-1.62799	0.010988	-2.42399	-0.437296
Potra000357g01397	3.02763	3.03912	0.292783	0.0473598	0.52243	0.004806	-0.041279	0.100022	0.00602223	0.00910326	0.0134709	0.00820989	0.0209316	0.00353272	0.00988338	-1.91564	-1.31236	-1.4181	-1.70691	-0.742601	-2.36754	-0.963154
Potra000357g01398	3.92145	3.96633	0.202613	0.0162957	0.682977	0.0187227	-0.049676	0.144426	0.0211876	0.0146072	0.0112175	0.021538	0.03405	0.00765696	0.0138834	-0.392105	-0.911341	-1.03159	-1.01894	-0.624745	-1.62214	-0.988407
Potra000357g01399	0.133286	0	0.0593772	0	0.253605	0.0282935	-0.0480697	0.130289	0.0155207	0.0029481	0.00680457	0.0361735	NA	0.0161966	NA	-0.874974	-1.94106	-1.81336	-0.532668	NA	-1.04415	NA
Potra000357g01400	6.32881	6.37148	0.15009	0.186933	0.304873	0.0140371	-0.0516845	0.128705	0.0157089	0.0197229	0.0121956	0.0151066	0.0148521	0.00608551	0.0152245	-0.844295	-0.734134	-0.927787	-1.02496	-1.41711	-1.48635	-0.919149
Potra000357g01401	0.73173	0.783266	0.147832	0	0.293956	0.0192807	-0.0467636	0.0964666	NA	NA	NA	0.0184204	0.011749	0.0162818	NA	NA	NA	NA	-1.14224	-0.960707	-0.072984	NA
Potra000357g01402	4.19792	4.21995	0.117022	0	0.254138	0.0163845	-0.0526974	0.0858796	NA	NA	0.00715499	0.0104799	0.00874202	0.00527491	0.00782511	NA	NA	-1.48915	-1.33632	-1.25659	-1.94165	-1.15163
Potra000357g01403	2.97908	2.96759	0.137723	0.0957783	0.421549	0.00105193	-0.0391509	0.079255	0.00460816	0.00487586	0.0090075	0.0157439	NA	0.00376338	0.00873839	-1.37309	-2.28696	-1.07437	-1.0618	NA	-2.29565	-1.48745
Potra000357g01404	0.28501	0	0.324838	1.27e-15	0.921914	NA	NA	NA	NA	NA	NA	0.00471998	0.00705333	0.00160943	0.00539791	NA	NA	NA	-2.31075	-1.55734	-2.75779	-2.06555
Potra000357g01405	1.53306	1.57166	0.153662	0	0.464937	-0.00611881	-0.0427654	0.0968147	0.0200794	0.0221509	0.0119168	0.00329918	0.0187161	0.0156224	NA	-0.899399	0.125684	-1.02259	-1.80981	-1.49681	-1.19104	NA
Potra000357g01406	4.86501	4.86844	0.271847	0	0.537012	-0.00125404	-0.0740058	0.0550932	0.00697748	NA	0.0157654	0.0420058	0.0430546	0.00472965	0.0199837	-1.9125	NA	-0.531534	0.704443	0.808276	-1.94731	-0.14372
Potra000357g01407	1.10066	1.15467	0.17929	0	0.505947	0.00798716	-0.0450796	0.0800092	0.0110156	0.00751964	0.0213864	0.0284011	0.0180848	0.00940946	0.0155232	-1.34631	-2.15814	-1.28115	-0.596614	-1.08529	-1.8818	-1.43437
Potra000357g01408	1.2735	1.32508	0.155748	0.130997	0.20308	0.00826743	-0.0441803	0.0816494	NA	NA	0.0145166	0.0301272	0.033034	0.00581459	0.0156554	NA	NA	-0.132288	-0.238775	0.796568	-1.88647	0.106384
Potra000357g01409	3.07972	3.06424	0.177199	0.0741618	0.483568	0.00629371	-0.032967	0.054978	NA	NA	0.00823648	NA	0.0121361	0.0133962	0.0128149	NA	NA	-1.60213	NA	-0.763936	-0.540264	0.266334
Potra000357g01410	3.86878	3.86325	0.0740242	0	0.116552	0.00374993	-0.056442	0.089956	NA	NA	0.0120006	0.0129037	0.0133843	0.00700222	0.00248863	NA	NA	-0.648869	-0.824063	-0.595984	-1.17939	-1.80181
Potra000357g01411	4.56037	4.61348	0.115335	0.0741983	0.796223	0.0229784	-0.0485105	0.113317	0.0111095	0.00615888	0.00843192	NA	0.0121995	NA	NA	-0.378978	-1.95408	-1.57008	NA	-1.07723	NA	NA
Potra000357g01412	4.2272	4.22707	0.071539	0	0.243187	-0.0026462	-0.0601252	0.0400871	0.0240793	0.0212031	0.00509544	NA	0.00807589	0.00994225	NA	0.288571	-0.988608	-1.79249	NA	-1.87274	-1.10141	NA
Potra000357g01413	5.14118	5.13614	0.11673	0	0.611957	-0.0120234	-0.0617734	0.0510766	0.0133367	0.0053568	0.0133413	0.0146218	0.0041295	0.00169939	0.0149748	-1.21095	-2.12297	-0.41402	-0.832621	-2.33102	-2.70599	0.181963
Potra000357g01414	4.42148	4.43639	0.0773814	0	0.586505	0.0291726	-0.0527913	0.0783608	0.0154948	0.0134074	0.0075217	0.00807589	NA	0.00197329	0.00510372	-1.47132	-0.83712	-1.26932	-1.87274	NA	-2.62146	-1.83495
Potra000357g01415	5.69391	5.67017	0.0859801	1e-17	0.285016	-0.00358347	-0.042569	0.0332889	0.011332	NA	0.0180051	0.0198819	0.0149442	0.00502515	0.0216994	-1.26265	NA	-0.397559	-0.617849	-1.13712	-1.77493	0.143104
Potra000357g01416	3.81089	3.78437	0.398993	0.00292299	0.251472	-0.00164665	-0.039397	0.11169	0.0215897	0.00801952	0.0080024	0.0443617	0.0313409	0.00419605	0.0140514	-0.691673	-1.66767	-1.42507	-0.204752	-0.291115	-2.19921	-1.39511
Potra000357g01417	4.56075	4.57982	0.356733	2.1e-16	0.719923	0.0108714	-0.0521047	0.0998078	0.0172893	0.0196741	0.0234423	0.0135946	0.0177043	0.00443635	0.00891951	-0.625996	-0.446614	-0.534527	-1.02328	-0.686441	-2.04631	-1.05002
Potra000357g01418	5.61611	5.61538	0.0510789	0.0714215	0.230457	0.00413697	-0.0398334	0.062891	NA	0.00772045	0.0205811	NA	0.00934355	0.00347814	0.0181911	NA	-2.29803	-0.13435	NA	-1.24	-2.18321	-0.05208
Potra000357g01419	2.86897	2.82822	0.0958742	0.00646194	0.560174	0.00655057	-0.0408214	0.0469092	NA	NA	0.0127632	0.0233927	0.0158585	0.00219824	0.0164943	NA	NA	-1.11866	-0.936933	-1.08381	-2.65117	-0.850087
Potra000357g01420	2.36358	2.31973	0.340283	0	0.150848	-0.019049	-0.0327487	0.0347469	0.00799733	0.00483886	0.0111832	0.0253926	NA	0.0103731	0.0152674	-1.98578	-1.96378	-1.59108	-0.705866	NA	-1.12582	-0.604118
Potra000357g01421	0.0120214	0	0.00538837	0	0.301007	-0.00323662	-0.0403759	0.0651359	NA	NA	0.0108017	0.0258491	0.0242312	0.0124692	NA	NA	NA	-1.37694	-0.612066	-0.267951	-0.568588	NA
Potra000357g01422	5.28538	5.29492	0.0926459	0.176386	0.448547	0.025366	-0.0496451	0.0885892	0.0208176	0.0098951	0.023054	0.0457033	0.0217096	0.0052473	0.0201575	0.052171	-1.65273	-0.191577	0.423674	-0.703752	-2.07916	-0.837405
Potra000357g01423	0.0759698	0	0.0271016	NA	0	0.0183687	-0.0472738	0.0995505	0.00671007	0.0012666	0.0141591	0.0281587	0.0279089	0.00432964	0.0126967	-1.30975	-2.01798	-0.391864	-1.19939	-0.148192	-2.34971	-1.42777
Potra000357g32263	0.744329	0.752668	0.120072	0.0714983	0.327049	0.00138627	-0.0462644	0.0459723	NA	NA	0.0117272	0.0241855	0.0167676	0.00483166	0.0146111	NA	NA	-1.02247	-0.907752	-0.429864	-1.6926	-0.517381
Potra000357g32264	0.0020953	0	0.000961474	0.155316	0.177833	-0.0265239	-0.0265239	-0.0265239	NA	NA	NA	0.0217096	NA	0.00500519	0.00944053	NA	NA	NA	-0.703752	NA	-2.40739	-1.67457
Potra000357g32265	0	0	0	NA	NA	0.0433875	-0.0209535	0.0675087	NA	NA	NA	0.0498044	0.0284229	0.008615	0.0214919	NA	NA	NA	0.125276	-1.24383	-1.82611	0.094464
Potra000357g32266	1.16595	1.14819	0.186094	0	0.319961	NA	NA	NA	NA	NA	NA	0.0222102	0.0150292	NA	NA	NA	NA	NA	-1.26534	-1.09801	NA	NA
Potra000357g32267	0.333143	0.363161	0.113134	0.0906152	0.0376683	NA	NA	NA	NA	NA	NA	0.0103736	NA	NA	NA	NA	NA	NA	-1.12362	NA	NA	NA
Potra000357g32268	0.171566	0	0.0631258	0	0.255619	NA	NA	NA	NA	NA	NA	0.0170682	NA	NA	NA	NA	NA	NA	-0.482905	NA	NA	NA
Potra000357g32269	0.00164697	0	0.00059404	NA	0	NA	NA	NA	NA	NA	NA	0.0229426	NA	NA	NA	NA	NA	NA	-0.402107	NA	NA	NA
Potra000357g32270	3.43064	3.45905	0.198822	0	0.61662	-0.00666926	-0.0504333	0.0493638	NA	NA	NA	0.0116347	0.0279067	0.00255243	0.00149443	NA	NA	NA	-1.44087	-1.0628	-1.80314	-1.47949
Potra000357g32271	0.00998882	0	0.00441528	NA	0.330962	NA	NA	NA	NA	NA	NA	0.0214373	0.0327085	0.00237269	0.0105513	NA	NA	NA	-1.11594	1.09162	-2.56871	-1.19379
Potra000357g35788	0.615276	0.567973	0.118686	0	0.454152	0.0147826	-0.0436138	0.0707728	NA	NA	NA	NA	NA	NA	NA	NA	NA	NA	NA	NA	NA	NA
Potra000358g01424	1.04271	1.03346	0.0888094	0.0369104	0.355286	0.0237852	-0.0404163	0.100553	0.011185	NA	0.00435433	0.012983	0.0121612	0.00451361	0.0157212	-1.11629	NA	-1.53544	-1.11654	-1.06931	-2.4296	-0.670943
Potra000358g01425	6.47155	6.49234	0.092351	0	0.395031	0.0274059	-0.0279472	0.0627127	0.011679	0.00793817	0.00805786	0.0105238	0.0121818	0.0133945	NA	-0.869256	-1.81537	-1.17466	-0.609004	-1.26037	-0.329439	NA
Potra000358g01426	3.96525	3.95419	0.240164	0.168714	0.177447	0.0109923	-0.0450833	0.0529051	0.0126187	0.00386207	0.00858109	0.0121818	0.0249532	0.00275494	0.0136795	-0.568134	-1.62028	-0.68702	-1.26037	0.350391	-2.22041	-0.452848
Potra000358g01427	8.86215	8.88737	0.425683	NA	0	0.0110675	-0.0377868	0.0858671	0.0211771	0.00987034	0.0214458	0.0238645	0.0200301	0.00216218	0.00718133	-0.075201	-1.49243	-0.743806	0.237064	-0.393063	-2.25772	-0.553951
Potra000358g01428	5.66325	5.67432	0.0495785	0	0.202727	0.0319867	-0.0337128	0.0685246	0.0137194	0.00937753	0.00778303	0.0200301	0.0315784	0.00226827	NA	0.282812	-1.70639	-1.05274	-0.393063	1.13528	-2.25921	NA
Potra000358g01429	3.64413	3.67197	0.0977731	0.43611	0.0741359	0.0154147	-0.0467383	0.114143	0.0135677	0.00513798	0.00980083	0.00913436	0.0209495	0.00212639	0.0137217	-0.978816	-1.98828	-1.31092	-2.29889	0.220154	-2.28283	-0.187462
Potra000358g01430	3.03333	3.03701	0.0469995	0	0.186847	0.00207349	-0.0500208	0.0806394	0.00945202	0.00527939	0.00692901	0.00881495	0.0112737	0.00237921	0.0106384	-0.001773	-1.38004	-1.86376	-1.74177	-2.09611	-2.73376	-1.83727
Potra000358g01431	4.44554	4.48132	0.234191	0.141923	0.46167	0.0142797	-0.0432926	0.0963356	0.0068074	0.0139104	0.00845949	0.0124886	0.0280809	0.00206654	0.00953339	-1.75963	-0.264456	-1.3526	-1.86776	-0.40392	-2.59418	-1.11149
Potra000358g01432	6.36554	6.37829	0.0718157	0.0435111	0.14668	0.0134024	-0.0169275	0.054781	0.00853709	0.00899586	0.00799133	0.0280809	0.00330699	0.00742627	0.00480064	-1.51474	-1.49116	-1.7128	-0.40392	-2.5259	-1.46381	-1.45637
Potra000358g01433	0.804444	0.797654	0.248084	0.470485	0.208943	-0.00238967	-0.0493976	0.0507171	0.0161192	0.00404064	0.0114643	0.00330699	NA	0.000304561	NA	-1.00211	-2.33943	-0.828322	-2.5259	NA	-2.19938	NA
Potra000358g01434	2.17938	2.17797	0.153781	0.0357908	0.336064	-0.00121277	-0.0497293	0.0855227	NA	NA	0.0040654	0.00592655	0.00776515	0.00555612	0.00814039	NA	NA	-2.30816	-2.01701	-1.55294	-1.69434	-1.27442
Potra000358g01435	0.0321971	0	0.0137654	0	0.0630274	0.000499802	-0.0405759	0.0310357	0.00481834	0.00179518	0.000881633	0.00422006	0.0086719	0.00288115	0.00794124	-2.07815	-2.22647	-2.31288	-2.27036	-1.56429	-2.58467	-1.2153
Potra000358g01436	2.99264	2.96653	0.124893	0	0.266102	0.00430523	-0.0430164	0.0563599	0.0173057	0.00186733	0.00798498	0.0037106	0.0138813	0.00766848	NA	-0.195583	-2.1467	-1.34602	-2.2047	-0.647168	-1.60268	NA
Potra000358g01437	4.06069	4.07603	0.092916	0	0.0477352	0.0236703	-0.0360558	0.121433	0.00456045	0.0101819	0.00355933	0.0313339	0.0142218	0.000838829	0.00284518	-1.93294	-0.333032	-2.33587	0.695445	-1.6084	-2.47098	-1.24912
Potra000358g01438	0.0218124	0	0.0112854	NA	0.239106	0.00890065	-0.0589908	0.0819635	0.0122405	0.00343454	NA	0.0142218	0.0228365	0.00401401	0.00399897	0.024243	-2.44337	NA	-1.6084	-1.46565	-2.07809	-2.37548
Potra000358g01439	5.74941	5.7219	0.0619267	0.00891856	0.180828	0.00373362	-0.0357143	0.0671863	0.0142193	0.0126756	0.00739902	0.00390295	0.00793452	0.00462618	0.013551	-0.673621	-1.3701	-1.38514	-2.43504	-1.66922	-2.17061	-1.18421
Potra000358g01440	2.02713	1.97574	0.32123	0.184446	0.229094	0.0153063	-0.0409608	0.0958126	NA	NA	0.0184425	0.0180459	0.0094733	0.00209329	0.00596114	NA	NA	-0.830652	-1.09728	-1.46775	-2.1024	-1.32442
Potra000358g01441	5.37951	5.36629	0.281919	0	0.590231	-0.00880273	-0.0394648	0.0127638	0.0124618	0.00566494	0.0126177	0.0136323	0.00801569	0.0102009	0.0220551	-0.020434	-1.93361	-0.266269	-1.40546	-1.77133	-1.57533	-0.225242
Potra000358g01442	4.37342	4.39316	0.194475	0.00543909	0.59629	-2.84e-05	-0.0425079	0.0987821	0.00604953	0.0148512	0.00186499	0.00834652	0.0169696	0.000533558	NA	-1.01719	-0.493677	-1.39946	-0.831895	-0.187116	-2.38095	NA
Potra000358g01443	2.70544	2.70135	0.144463	0	0.425305	-0.00636151	-0.0376162	0.0189511	NA	NA	NA	0.0169696	0.0141221	0.00240374	0.00450168	NA	NA	NA	-0.187116	-0.698408	-2.04788	-1.56867
Potra000358g01444	4.71319	4.75681	0.302252	0.403065	0.171354	0.0072323	-0.0417882	0.102291	NA	NA	NA	0.0165695	NA	0.003707	0.0147276	NA	NA	NA	-0.876534	NA	-1.90612	-1.28189
Potra000358g01445	6.439	6.48598	0.317469	0.265163	0.219437	0.0147171	-0.0462231	0.0547788	0.00784648	0.0166402	0.0216029	0.00439357	0.0116646	0.00493399	NA	-1.86907	-0.225907	-0.104188	-2.08157	-0.864976	-2.04002	NA
Potra000358g01446	5.8822	5.9163	0.0799014	0.0105159	0.201093	-0.0217598	-0.0533102	0.0638777	0.0126065	0.00214921	0.00648183	0.0418918	0.00872074	0.000638648	NA	-0.988224	-2.45662	-1.4806	0.377742	-1.8833	-2.64902	NA
Potra000358g01447	0.758641	0.789299	0.10601	0.0381401	0.261961	0.0175351	-0.0375784	0.0823527	0.00767709	0.0152493	NA	0.0154839	0.024247	0.000717559	0.0131577	-1.39192	-1.49651	NA	-0.692986	-0.685506	-3.02076	-1.19903
Potra000358g32274	2.36129	2.33504	0.109617	NA	0.0651818	-0.00141353	-0.0336911	0.0507617	NA	NA	NA	0.0547465	0.0123073	0.00404303	0.0258106	NA	NA	NA	0.515859	-1.26621	-2.04512	1.01749
Potra000359g01448	5.40427	5.4885	0.390054	0	0.396109	-0.0146903	-0.0692372	0.0291575	0.00455475	0.000282167	0.0146911	0.00358913	0.0168034	0.00211654	0.00973682	-1.57867	-1.19622	-0.326509	-1.98758	-1.36225	-2.63709	-1.14156
Potra000359g01449	0.867438	0.882434	0.119205	1.69e-16	0.37377	0.0110332	-0.0292807	0.0616157	0.0167122	0.0132203	0.00909808	0.0160396	0.00704798	0.00657995	0.000542282	-0.230799	-0.236882	-0.783857	-1.36624	-1.46426	-1.46586	-1.84632
Potra000359g01450	3.45513	3.44453	0.04743	0	0.00793544	-0.00755435	-0.0419889	0.0317435	0.00581872	0.00524819	0.00598115	0.0116307	0.0437238	0.00598804	0.00961048	-1.01398	-2.03308	-1.40935	-1.74907	0.8623	-2.10649	-1.2361
Potra000359g01451	4.08835	4.11885	0.0556941	0.0246886	0.271673	0.0115486	-0.0466017	0.0614926	0.00714684	0.00723614	0.00491861	0.0176271	0.0104886	0.0025444	0.0118809	-1.56648	-1.88991	-1.89874	-1.12114	-1.11416	-2.2474	-0.464676
Potra000359g01452	0	0	0	NA	NA	-0.00311854	-0.0418255	0.090665	NA	NA	NA	0.0210532	0.0193508	0.00180556	0.00381329	NA	NA	NA	-1.55745	-0.477202	-2.61211	-2.08027
Potra000359g01453	5.26602	5.26668	0.0396348	0.0679593	0.264328	-0.0135933	-0.0518097	0.0432532	0.0146724	0.0047032	0.0076152	0.00642096	0.0129295	0.00229303	0.00823074	-0.496201	-1.96103	-1.27666	-1.59881	-0.599946	-2.52912	-0.717526
Potra000359g01454	5.94176	5.93705	0.0403338	3.84e-15	0.572659	-0.00705818	-0.0366822	0.0113549	NA	NA	0.00530308	0.017268	0.015003	0.0020205	0.00606503	NA	NA	-1.62533	-0.81049	-1.21241	-2.61513	-1.68934
Potra000359g01455	2.05998	2.09567	0.291792	0.0966999	0.33591	-0.00468509	-0.0494013	0.0875226	0.00843539	0.00865229	0.0105489	NA	0.00661553	0.00371045	0.00674595	-1.12987	-1.34252	-1.60085	NA	-1.25686	-2.12586	-1.27997
Potra000359g32276	1.59154	1.60721	0.277964	0.0200734	0.384667	-0.0214744	-0.0419823	0.0130146	NA	NA	NA	0.0138854	0.00859864	0.00127641	0.0118253	NA	NA	NA	-0.607297	-1.34441	-2.84976	-0.796559
Potra000360g01456	4.20568	4.22465	0.0696953	0	0.390811	0.0143651	-0.00820023	0.0280659	0.00141347	0.00185139	0.00240004	0.00145821	0.00574222	0.000461486	0.00070852	-2.49935	-2.2989	-2.34851	-2.5374	-1.29017	-2.89828	-2.43492
Potra000360g01457	4.83675	4.84669	0.0701006	0	0.0396094	0.0182269	-0.0536736	0.0453156	0.00120392	0.000701208	0.00171481	0.00711908	0.00394112	0.00121448	0.000762505	-2.6749	-1.38817	-2.40062	-1.62877	-1.53633	-2.69273	-2.56663
Potra000361g01458	1.03948	1.35136	0.712673	0.0144599	0.934393	0.00818802	-0.0332287	0.0522611	NA	0.0391533	NA	0.0161128	0.0167467	0.0329541	NA	NA	-1.14857	NA	-1.40593	-1.7811	-0.480765	NA
Potra000361g01459	6.63629	6.6852	0.123287	0	0.227845	-0.0046643	-0.0589278	0.104607	0.0122375	0.0128247	0.0193237	0.012282	0.0269195	0.00201832	0.0120816	-1.64863	-1.32639	-0.78011	-1.50371	-0.648164	-2.72628	-1.1536
Potra000361g01460	1.06672	1.07592	0.143782	6e-15	0.213662	0.0106057	-0.0431372	0.0813565	0.00754926	NA	0.00569565	0.00556222	0.00831809	0.00216057	NA	-1.43165	NA	-1.55445	-2.138	-1.74478	-1.81814	NA
Potra000361g32285	0.323333	0.366419	0.0890284	0	0.114825	NA	NA	NA	NA	NA	NA	0.00527377	0.0237512	0.00474038	0.00241845	NA	NA	NA	-2.00417	-0.980091	-1.74942	-2.23903
Potra000362g01461	4.52332	4.54629	0.0915307	0.0560209	0.213388	0.00103306	-0.0450492	0.073084	0.00440922	0.00386705	0.00164291	0.014858	0.0104505	0.00131564	0.00129997	-1.96142	-2.48774	-2.70348	-1.42744	-1.50484	-2.73369	-2.25793
Potra000362g01462	4.91787	4.889	0.233794	0.0517069	0.108265	-0.0121382	-0.0470609	0.073084	0.00181612	0.00294171	0.00290338	0.0124516	0.00198055	0.000905053	0.00115341	-2.01303	-2.39862	-2.512	-1.62523	-2.5009	-2.94901	-2.61027
Potra000363g01463	2.53706	2.58916	0.157774	0.239302	0.161166	-0.0175562	-0.0460908	0.0273559	0.00552054	0.00610685	NA	NA	0.00828247	0.0022731	0.00882744	-2.14069	-2.27157	NA	NA	-1.78229	-2.74359	-1.80053
Potra000363g01464	4.47477	4.45665	0.0568811	0.0306501	0.358872	-0.00723157	-0.039549	0.0595971	0.00804082	0.00953928	0.00554197	0.00582555	0.0360807	0.00233341	0.00203956	-0.904708	-1.12832	-1.42191	-2.2045	0.564362	-2.22358	-2.32079
Potra000363g01465	1.14802	1.1523	0.0848224	0.00705891	0.273612	-0.0138419	-0.0442547	0.0253071	NA	0.00434538	0.00638741	0.0279021	0.00820732	0.00408835	0.00757833	NA	-2.03799	-1.56337	0.332873	-1.52049	-1.91252	-1.66002
Potra000363g01466	3.79829	3.78505	0.382355	0	0.433726	-0.00615445	-0.0409134	0.0909435	0.0163051	0.0115703	NA	0.00678188	0.0238677	0.00181627	0.000776671	-0.214953	-1.0189	NA	-2.35439	-0.14691	-2.36268	-1.90506
Potra000363g01467	4.76498	4.78926	0.17096	0	0.438949	0.0208015	-0.0178563	0.0609236	NA	0.00247416	0.00553387	0.0123476	0.00685121	0.0041977	0.0294984	NA	-2.28115	-1.15633	-0.45257	-1.80957	-2.15239	-0.189724
Potra000363g01468	2.32406	2.206	0.518394	0.0431184	0.557021	0.00924195	-0.0531715	0.108693	0.00418027	0.00692346	NA	0.0112134	0.0168895	0.00423211	0.016029	-2.39019	-1.93378	NA	-0.482531	-0.346683	-1.50083	-0.285444
Potra000363g01469	8.00566	7.9864	0.12562	0	0	0.00669465	-0.0203746	0.108693	0.00599503	0.00185024	0.00269648	0.0136631	0.0100477	0.00467763	0.00118885	-1.6186	-1.8543	-2.51043	-1.21337	-1.35156	-2.23684	-2.3525
Potra000363g32294	1.19725	1.21764	0.154017	0.0308305	0.227515	-0.0221385	-0.0286958	-0.00746234	NA	NA	NA	0.00387387	NA	0.00145806	0.00584451	NA	NA	NA	-2.37373	NA	-2.55916	-0.44403
Potra000364g01470	3.53878	3.52713	0.0834042	0	0.400302	-0.0122467	-0.0596636	0.00282399	0.00296458	0.00196392	0.000835068	0.00632426	0.00111116	0.0010889	0.000946686	-1.96644	-2.75837	-2.80455	-2.02758	-2.33224	-2.65567	-2.05042
Potra000364g01471	5.37815	5.38593	0.0699003	0	0.303881	0.0132858	-0.0359271	0.0943806	0.00339746	0.00391905	0.00218267	0.0112496	0.00399851	0.00125544	0.000738798	-2.22912	-2.18069	-2.61986	-1.83187	-2.16637	-2.9108	-2.48298
Potra000365g01472	4.03302	4.03208	0.159376	0.00161779	0.365218	-0.000634989	-0.0497177	0.0886405	0.0132346	0.00456231	0.00898942	0.0139324	0.0153518	0.000886091	0.0127619	-0.894252	-1.55949	-1.01824	-1.37296	-1.73029	-2.64374	-0.930371
Potra000365g01473	0.0274206	0	0.0131528	0.105217	0.0780795	-0.0143553	-0.0504489	0.021738	NA	NA	0.0205706	0.014315	0.0109784	0.0146687	0.0406558	NA	NA	1.08023	-0.571086	-1.47208	-0.534061	0.888338
Potra000365g01474	1.46145	1.46088	0.0936074	0	0.1995	-0.00772334	-0.0624759	0.101613	NA	0.00326288	NA	0.00904587	0.0125896	0.0071855	0.00582289	NA	-2.24419	NA	-1.45621	-2.01768	-1.98081	-1.82741
Potra000365g01475	5.53068	5.46754	0.180115	7.2e-16	0.669483	-0.0200653	-0.0648333	0.0629993	NA	NA	0.0156762	0.00404911	0.00450035	0.00215899	0.0117971	NA	NA	-0.329149	-1.86916	-2.41023	-2.58089	-0.037857
Potra000365g01476	1.83755	1.82373	0.370038	0.159381	0.276618	0.00367115	-0.052209	0.0750367	0.00682143	0.00186195	0.00772754	0.00876064	0.00901047	0.0011468	0.0112015	-0.841258	-2.56428	-0.691009	-1.6246	-1.40355	-2.79843	-1.04864
Potra000365g01477	3.67524	3.68579	0.0929455	0	0.37743	0.00543142	-0.0433705	0.0506109	0.00998474	0.00881516	0.0201809	0.0110422	0.0192622	0.00154807	0.0159383	-1.37808	-0.842313	1.00527	-1.02639	-1.5698	-2.50509	-0.765647
Potra000365g01478	0.023004	0	0.0105246	0	0.10394	-0.0145526	-0.0703143	0.063633	NA	NA	0.0207427	0.0120715	0.0182482	0.00994413	0.0227155	NA	NA	-0.062136	-1.2463	-1.1253	-1.42005	-0.51732
Potra000365g01479	0.745032	0.69188	0.245404	0.0426984	0.459166	-0.0242856	-0.0373024	0.011106	NA	NA	0.0214679	0.0155378	0.0120715	0.00628323	NA	NA	NA	-0.813827	-0.626979	-1.2463	-2.14856	NA
Potra000365g01480	0.834593	0.828986	0.249959	4.89e-06	0.287087	-0.00834761	-0.0532035	0.0773729	0.0139564	0.00645951	0.0202435	0.0192161	0.02191	0.00837968	0.0151635	-0.949149	-1.1696	-0.502604	-0.505714	-0.437345	-1.44593	-0.865477
Potra000365g01481	0.0530949	0	0.0297181	0	0.0698277	-0.00279414	-0.0471616	0.0876739	NA	NA	0.0174148	0.0196983	0.0352867	0.0111209	0.0122238	NA	NA	-0.854734	-0.587057	0.682485	-1.15674	-0.955384
Potra000365g01482	0.988145	0.989498	0.125713	0.0738916	0.104297	-0.00287958	-0.0380255	0.0631831	0.0177595	0.0185537	0.00667953	0.0351086	0.032587	0.00522277	0.00792915	-1.06392	-0.804551	-0.700418	-0.101436	-0.481823	-1.8463	-1.04024
Potra000365g01483	4.88703	4.92927	0.0912423	0	0.458995	-0.00338983	-0.0463875	0.0715414	0.0103213	0.0176229	0.014965	0.0268534	0.012483	0.00401885	0.0151688	-1.00026	-0.136337	0.284851	-0.776181	-0.916776	-2.07394	-1.15943
Potra000365g01484	0.295705	0.353987	0.0930742	0	0.32992	-0.0208012	-0.0529041	0.0506928	0.00351975	0.00731607	0.0130684	0.0296738	0.0107465	0.00421116	0.000798391	-1.32513	-1.94639	-0.483308	-0.227304	-1.50746	-2.14393	-1.90877
Potra000365g01485	0.00520149	0	0.00195942	0	0.60764	NA	NA	NA	0.00249504	NA	NA	0.0082999	0.00253399	0.00406051	NA	-2.66271	NA	NA	-1.81791	-2.19449	-2.3457	NA
Potra000365g01486	1.79874	1.78223	0.387999	0.03353	0.436838	-0.019117	-0.0963731	0.099091	0.0128829	0.00424207	0.0143026	0.00253399	0.00933335	0.00535633	NA	-1.68267	-2.2443	-1.53015	-2.19449	-1.34368	-2.2243	NA
Potra000365g01487	1.09099	1.07946	0.119535	0	0.29286	0.00675826	-0.0653769	0.099091	NA	NA	NA	NA	NA	NA	NA	NA	NA	NA	NA	NA	NA	NA
Potra000365g01488	0.0664351	0	0.0260233	NA	0	0.00987553	-0.0464301	0.0803484	NA	NA	0.0121889	0.0144318	0.0183064	0.00617514	0.0165838	NA	NA	-0.946793	-1.1044	-1.07832	-1.90308	-0.552203
Potra000365g01489	4.57388	4.56887	0.151704	0	0.125999	0.00100632	-0.0521815	0.0816	0.00414324	0.00426227	0.0135415	0.0045938	0.0138346	NA	NA	-2.14697	-1.98748	-0.722177	-1.64662	-1.55326	NA	NA
Potra000365g01490	0.00480908	0	0.00254512	NA	0.0622751	-0.0178702	-0.0302958	-0.00650408	0.0132507	0.00203462	NA	0.00869439	0.013637	0.00208469	0.0239497	-0.015707	-2.10779	NA	-1.59924	-0.892323	-2.71263	0.35785
Potra000365g01491	1.79987	1.79777	0.181223	0.0674716	0.477295	0.0149043	-0.0449368	0.103063	0.0138438	0.0142329	0.00609025	0.00628101	0.0137716	0.00254001	0.00619345	-0.611968	-0.223576	-1.60247	-1.62338	-1.14506	-2.34542	-1.62545
Potra000365g01492	3.97083	4.0146	0.124017	0.0437844	0.525466	0.00154249	-0.0449368	0.0706496	NA	NA	0.010351	0.00685999	0.00514196	0.00889711	0.00853301	NA	NA	-1.48834	-1.70027	-1.93888	-1.17643	-1.02476
Potra000365g35021	0	0	0	NA	NA	0.00992343	-0.0624272	0.0834319	NA	NA	0.00485741	0.0213006	NA	0.00272942	0.00560046	NA	NA	-2.14482	-1.3134	NA	-2.60349	-2.17737
Potra000366g01493	4.06914	4.0834	0.132599	0.0822314	0.167252	-0.0121265	-0.056473	0.0595268	0.0111318	NA	0.0045023	NA	0.0146252	0.00201165	0.00734356	-0.936083	NA	-2.00007	NA	-0.017492	-2.45811	-1.5343
Potra000366g01494	0.138002	0	0.0509571	0	0.189854	-0.0101125	-0.0675694	0.0595268	0.0205143	0.00814075	0.0219676	0.0136914	0.00821211	0.00344287	0.0234123	-0.104213	-1.42131	0.010969	-1.51962	-1.33142	-1.57024	0.263641
Potra000366g01495	1.70265	1.66131	0.169265	0	0.566856	-0.00829794	-0.065493	0.0595268	NA	NA	NA	0.0150786	0.0216551	0.0297218	NA	NA	NA	NA	-1.49886	-0.518499	-0.186216	NA
Potra000366g01496	5.45994	5.45273	0.116417	0	0.287733	0.00556195	-0.042272	0.0982786	0.0136737	0.00907666	0.0149563	0.00791423	0.0296973	0.00299037	0.0160609	-0.9283	-0.27699	0.166012	-1.81875	0.490772	-2.03228	-0.120614
Potra000366g01497	0.408533	0.372214	0.18746	0.00167642	0.673833	0.00553195	-0.042272	0.0626543	NA	NA	0.0127196	0.019418	0.0173333	0.0142992	NA	NA	NA	-1.12262	0.272909	-1.0882	-0.887417	NA
Potra000366g01498	0.159916	0	0.0729991	0.0362899	0.425481	0.00842914	-0.038652	0.0354201	NA	NA	0.0241546	NA	0.019418	0.0100847	NA	NA	NA	-0.315633	NA	0.272909	-1.61893	NA
Potra000366g01499	1.32158	1.32082	0.209142	0.00265422	0.459686	-0.0119955	-0.065969	0.0667673	0.00829013	0.0111013	0.0116242	0.0154765	0.0171257	0.0062798	0.00879878	-1.56237	-0.695838	-0.498022	-1.44213	-1.26941	-1.91174	-1.3004
Potra000366g01500	0.112706	0	0.0526363	0.259544	0.0975855	-0.00574787	-0.0629582	0.0425604	NA	0.00575263	0.00312677	0.0206224	0.00999447	0.00549558	0.00800883	NA	-1.45613	-1.72873	-0.038087	-1.38003	-1.68951	-1.37977
Potra000366g01501	5.83868	5.89171	0.67842	0.0126622	0.374975	-0.0172132	-0.0831923	0.056248	0.0307899	0.0153859	0.0344872	0.0263713	0.0228876	0.00554339	0.0121215	-0.65495	-0.329201	0.195715	-0.591943	-0.52005	-1.72111	-0.29537
Potra000366g01502	2.65871	2.72414	0.198233	0.0108553	0.655094	-0.0208838	-0.0789041	0.0422339	0.0117308	0.0131721	0.0181645	0.0328801	0.0492929	0.00957153	0.0176486	-1.02073	-0.729424	-0.274923	-0.830159	0.257668	-1.42439	-0.514401
Potra000366g01503	4.63559	4.57132	0.118584	0.15187	0.173864	-0.0174898	-0.0642833	0.0420408	0.00945658	0.00707438	NA	0.0160531	0.0117344	0.00758545	0.00654946	-1.02498	-1.81165	NA	-0.805851	-1.67874	-1.32801	-1.61981
Potra000366g01504	0.0194857	0	0.00859555	NA	0	-0.0290238	-0.0642833	0.0180882	0.0142576	NA	NA	0.0204332	0.0139938	0.012254	NA	-1.19957	NA	NA	-0.722023	-1.66996	-1.00541	NA
Potra000366g01505	0.803399	0.803763	0.177735	0	0.416959	-0.0336721	-0.064687	0.0124356	0.00309065	0.0083146	0.0086582	0.0245242	0.00797861	0.00438964	0.00484097	-1.60943	-0.559712	-0.902621	-0.846478	-1.72402	-1.78597	-1.24635
Potra000366g01506	5.20323	5.20973	0.0263045	0	0.373696	-0.021464	-0.0597875	0.0661129	0.0223337	0.0161361	0.0177142	0.0204927	0.0583566	0.00415646	0.0184463	-0.245829	-0.3137	0.212834	-0.740054	0.978713	-1.7307	0.763393
Potra000366g01507	0.0112655	0	0.00813079	0	0.818395	-0.0108346	-0.0543459	0.0628648	NA	NA	0.00923864	0.0112446	NA	0.00479918	0.0124595	NA	NA	-1.12303	-0.948949	NA	-1.87407	-0.599465
Potra000366g01508	6.42476	6.3988	0.0489423	0	0.365822	0.00266784	-0.0494258	0.0674593	0.0127975	0.00798695	0.00648258	0.010462	0.0137635	0.00184725	0.00298982	-1.01808	-0.914279	-1.77936	-1.29183	-1.04141	-2.58324	-2.24256
Potra000366g35499	0	0	0	NA	NA	-0.0120889	-0.0675694	0.0595268	NA	NA	NA	NA	NA	NA	NA	NA	NA	NA	NA	NA	NA	NA
Potra000367g01509	4.68475	4.71475	0.453123	0	0.391629	0.0168379	-0.0591064	0.0980917	0.0035837	0.00955045	0.00962838	0.0128903	0.0127167	0.0132119	NA	-1.94222	-1.23984	-1.39258	-1.5183	-0.926291	-0.654639	NA
Potra000367g01510	0.00216757	0	0.00102894	0	0.177833	0.0313091	-0.0347024	0.09417	NA	NA	NA	0.0126412	0.00987918	0.00281794	0.00907279	NA	NA	NA	-0.856539	-0.880687	-2.20089	-1.42669
Potra000367g01511	1.02856	1.04082	0.175131	0.0295969	0.197118	0.0203071	-0.0472271	0.11274	0.019983	0.0123607	0.00760963	0.022539	0.0260049	0.00932387	NA	-0.643257	0.010729	-1.49293	-0.689759	-0.210147	-0.865553	NA
Potra000367g01512	0.0333737	0	0.0131856	NA	0	NA	NA	NA	NA	NA	NA	0.0164511	NA	NA	NA	NA	NA	NA	-1.09495	NA	NA	NA
Potra000367g01513	0.770632	0.76944	0.10387	0	0.10551	NA	NA	NA	NA	NA	NA	NA	NA	NA	NA	NA	NA	NA	NA	NA	NA	NA
Potra000367g01514	0.00171093	0	0.000641073	NA	0	NA	NA	NA	NA	NA	NA	NA	NA	NA	NA	NA	NA	NA	NA	NA	NA	NA
Potra000367g01515	0.067712	0	0.0289378	0	0.0117387	NA	NA	NA	NA	NA	NA	NA	NA	NA	NA	NA	NA	NA	NA	NA	NA	NA
Potra000367g01516	0.0133365	0	0.00473935	NA	0.131553	NA	NA	NA	NA	NA	NA	NA	NA	NA	NA	NA	NA	NA	NA	NA	NA	NA
Potra000367g01517	1.04509	1.05334	0.120498	0.0143744	0.420421	0.0226453	-0.0210761	0.101027	NA	NA	0.00846965	0.0260049	0.00753411	0.00317581	0.00919873	NA	NA	-0.827214	-0.210147	-1.59403	-2.11815	-1.30802
Potra000367g34134	0	0	0	NA	NA	0.0201521	-0.0327922	0.0714645	NA	NA	0.00721604	0.014054	NA	0.0160581	NA	NA	NA	-1.93635	-0.968477	NA	-0.376374	NA
Potra000367g34135	0	0	0	NA	NA	NA	NA	NA	NA	NA	NA	NA	NA	NA	NA	NA	NA	NA	NA	NA	NA	NA
Potra000368g01518	5.29037	5.31304	0.0764129	0.0224981	0.0592304	0.0125411	-0.0470479	0.0914567	NA	NA	0.00303427	0.00370525	0.00242484	0.00167303	0.00825681	NA	NA	-2.10659	-2.50399	-2.12982	-2.53081	-0.812058
Potra000368g01519	2.37646	2.38139	0.156713	0	0.346643	0.0127218	-0.0238609	0.0603516	0.00218348	0.00594799	0.000422871	0.00997723	0.00412908	0.00210131	0.00736021	-2.55755	-1.4994	-1.9264	-1.5117	-1.35933	-2.29013	-0.483254
Potra000368g01520	4.09283	4.10654	0.0846388	2.3e-16	0.448036	-0.00927346	-0.0468484	0.0408182	0.00420392	0.00683669	NA	0.00507796	0.00344743	0.0037411	0.00823928	-2.02599	-2.05303	NA	-2.1215	-0.720269	-2.44444	-1.52361
Potra000368g01521	5.79125	5.82579	0.16638	0	0.234486	0.00357238	-0.0433069	0.0387749	0.00170887	0.00286352	0.00969165	0.00478609	0.0126093	0.00249785	NA	-2.46409	-2.35853	-0.773607	-1.36831	-0.17357	-1.1321	NA
Potra000368g01522	6.01908	6.03678	0.175783	0.0078366	0.244318	0.000414616	-0.0437161	0.0422644	0.0040121	0.00699947	0.00326871	0.00375586	0.00339129	0.00123587	0.00490351	-1.98598	-2.05029	-2.15525	-2.13438	-2.21403	-2.88517	-1.96002
Potra000368g01523	5.12546	5.13412	0.091715	0.0488617	0.176252	0.000790449	-0.0254366	0.073542	NA	NA	0.0110359	0.0150484	NA	0.00926577	NA	NA	NA	-1.4746	-0.963225	NA	-1.24596	NA
Potra000368g01524	4.76559	4.74425	0.0489195	0	0.200613	0.00374728	-0.0496344	0.0436048	0.0133478	0.00533737	0.00271378	0.0121079	0.0116538	0.00166014	0.0139888	-0.133866	-1.88753	-2.30223	-1.15214	-0.995328	-2.599	-0.791057
Potra000368g01525	2.10513	2.12653	0.0915345	0.121543	0.0409819	0.00403699	-0.0400461	0.0353493	NA	NA	0.00321651	0.0145676	0.00839685	NA	NA	NA	NA	-2.20483	-0.335404	-1.05712	NA	NA
Potra000368g01526	2.48551	2.51512	0.152739	0	0.402647	-0.0117759	-0.0591687	0.0180964	NA	NA	0.00492966	NA	0.0103119	0.00116241	0.00250695	NA	NA	-1.88284	NA	-1.15652	-2.91487	-2.23807
Potra000368g01527	0.350149	0.379502	0.0869194	NA	0	-0.00140379	-0.0484983	0.0188422	0.00595847	0.0141205	0.009005	0.00295769	NA	0.00261642	0.00074895	-1.73036	-1.0151	-0.967072	-2.61822	NA	-2.34592	-1.70898
Potra000368g01528	4.70146	4.69953	0.164936	0.0169561	0.501509	-0.0219042	-0.0609847	0.0255349	0.00655652	0.00876597	0.000729492	0.00976826	0.00688923	0.000705606	NA	-1.6221	-0.591603	-1.78216	-1.66019	-1.81392	-2.11503	NA
Potra000368g01529	0.0044513	0	0.00231754	NA	0	-0.00840337	-0.0292426	0.0189475	NA	NA	0.0130684	0.0220209	0.0104932	0.00712938	NA	NA	NA	0.166306	0.197474	-1.00378	-1.72939	NA
Potra000368g32308	0	0	0	NA	NA	NA	NA	NA	NA	NA	0.00739086	0.0122707	0.0124373	0.00879285	0.0134596	NA	NA	-1.31931	-1.59202	-0.952928	-1.11464	-0.756963
Potra000368g32309	0	0	0	NA	NA	0.00689357	-0.034111	0.0652194	NA	NA	0.00867518	0.00378781	0.00378781	0.002917	0.0109894	NA	NA	-1.40036	-2.02384	-2.02384	-2.29345	-0.423119
Potra000368g32310	0	0	0	NA	NA	NA	NA	NA	NA	NA	NA	0.0215732	0.00601964	0.002841	0.00699979	NA	NA	NA	-0.425422	-1.82098	-2.0501	-0.663518
Potra000368g32311	0.11978	0	0.0434681	NA	0	NA	NA	NA	NA	NA	NA	0.00703663	0.00608688	0.000694827	0.00192902	NA	NA	NA	-1.41442	-1.32096	-2.81489	-1.96249
Potra000368g32312	0.0128007	0	0.00514143	NA	0.00108289	NA	NA	NA	NA	NA	NA	0.0117391	NA	0.00599668	0.00957097	NA	NA	NA	-1.73758	NA	-1.67541	-0.889612
Potra000369g01530	4.2664	4.26612	0.0721733	0.00624085	0.237389	0.0126957	-0.0377468	0.110357	NA	NA	0.00630624	0.0221807	0.0102664	0.00376651	0.00871189	NA	NA	-1.50223	0.824343	-0.864476	-2.27695	-1.41571
Potra000369g01531	2.86013	2.91163	0.250704	0.0368426	0.436422	0.00822637	-0.0277792	0.0686898	0.0104673	0.00647447	0.00905789	0.0193118	0.0288455	0.00795042	0.00874658	-1.26276	-1.83388	-1.12253	-0.783271	-0.631292	-1.7094	-0.799998
Potra000369g01532	4.70437	4.65506	0.399314	0.0448037	0.242931	0.00754776	-0.0492762	0.0954695	0.0139423	0.0296155	0.0138845	0.0558071	0.0103294	0.00645249	0.0152704	-0.599127	-0.336138	-0.188667	1.05502	-1.82228	-1.51955	-0.503448
Potra000370g01533	5.34721	5.37805	0.101751	0.107125	0.285612	0.000290461	-0.0491477	0.05021	0.010983	0.00538173	0.0132847	0.0104121	0.0302775	0.00124492	0.00548247	-1.2957	-1.91299	-1.01766	-1.37247	-0.390449	-2.8618	-1.6266
Potra000370g01534	1.6308	1.62415	0.143821	0	0.471515	-0.00626782	-0.0523868	0.0629026	NA	NA	0.0120244	0.0142146	0.0161463	0.00604417	0.0113907	NA	NA	-1.08895	-1.00815	-1.29671	-1.92759	-1.15466
Potra000370g01535	5.60226	5.57423	0.133196	0	0.160739	0.0028018	-0.0443967	0.0417459	0.0167867	0.00930319	0.0145527	0.0227162	0.0357756	0.000929974	NA	-0.57685	-0.767043	-0.873467	0.236306	0.80364	-2.28657	NA
Potra000370g01536	3.55497	3.57676	0.409757	0.0668974	0.414279	-0.00621956	-0.0885343	0.0892842	0.010216	0.0384868	0.000545855	0.0339746	0.0162022	0.00647093	NA	-1.49697	-0.041882	-1.82955	-0.13295	-0.64675	-1.62287	NA
Potra000370g01537	5.07959	5.07775	0.0775965	0	0.420916	-0.0106165	-0.0595632	0.0662064	0.0086728	0.0019304	0.00697587	NA	0.0339746	0.00222084	0.0106161	-1.07873	-2.17163	-1.78693	NA	-0.13295	-2.49488	-1.3907
Potra000370g01538	4.2396	4.24106	0.0470622	0.0225956	0.475198	-0.00297336	-0.0530313	0.0880927	0.00732852	NA	0.00552432	0.0136098	0.00720152	0.00649585	0.00901899	-1.19164	NA	-1.80248	-1.29587	-1.36991	-2.10791	-0.796674
Potra000370g01539	0.344911	0	0.406805	0.0060208	0.897754	0.00610276	-0.00724963	0.0147085	NA	NA	0.00360056	NA	0.0418557	0.00469594	NA	NA	NA	-1.90231	NA	-0.533069	-1.70132	NA
Potra000370g01540	0.652192	0.595368	0.334867	0	0.65867	0.0228027	-0.0290609	0.0826616	0.00696745	0.0211144	0.00784703	0.00914264	NA	0.00299103	0.0116258	-1.59104	0.342833	-1.55448	-1.49055	NA	-2.49154	-0.779258
Potra000370g01541	3.91454	3.9006	0.0984095	0.588826	0.238247	0.0360236	-0.0298424	0.193996	0.00739816	0.0100766	0.00683367	0.0151595	0.00491976	0.00261368	0.0100473	-1.52244	-1.5868	-1.40412	-1.51163	-2.10073	-2.38394	-1.05345
Potra000370g01542	0.867349	0.885912	0.0891346	0	0.0570344	0.0231766	-0.0409898	0.0973983	0.00537193	0.00462651	0.00750484	0.021355	0.00446563	0.00285031	0.00808674	-1.49472	-2.38083	-1.46043	-0.661981	-1.91823	-2.61612	-1.68324
Potra000370g01543	4.35577	4.39583	0.0959569	1.05e-14	0.280547	-0.0144428	-0.0419416	0.0839665	0.020014	0.00739276	0.015936	0.037415	0.0235703	0.00760326	0.0118507	-0.799441	-1.1356	0.193594	-0.187598	-0.490564	-1.52358	-1.04927
Potra000370g01544	6.29865	6.26579	0.478269	0.585703	0.0836482	-0.000690809	-0.0360359	0.0714667	0.0122625	0.00243977	0.00735777	0.00786933	0.0248439	0.00101613	NA	0.229113	-1.86623	-1.2119	-1.32359	-0.437956	-2.52023	NA
Potra000370g01545	6.21534	6.22196	0.10128	0.00330595	0.678197	0.0254097	-0.0395878	0.089969	0.0121465	0.011599	0.0137626	0.0084695	0.0134324	0.000924307	0.00166436	-1.07751	-0.447761	-0.492878	-1.40509	-0.842072	-2.89102	-2.38408
Potra000370g01546	4.96464	5.00672	0.121005	0	0.400442	0.00550322	-0.0602078	0.125745	0.0141758	0.0173473	0.0121393	0.0134324	NA	0.00507671	0.013985	-0.784964	0.044583	-0.355687	-0.842072	NA	-1.37315	-0.014993
Potra000370g01547	5.71831	5.73124	0.0478132	0	0.190977	0.0205273	-0.0560808	0.083804	0.00935731	0.00707107	0.00732831	NA	0.0134476	0.00249844	0.00957436	-1.28169	-1.88164	-1.7074	NA	-1.10846	-2.78974	-1.84104
Potra000370g01548	5.65712	5.65015	0.360186	9.85e-15	0.701389	0.0097051	-0.0641528	0.146288	0.01773	0.0145445	0.0307219	0.0299393	0.0379832	0.00159065	0.0218288	-0.765905	-1.49101	-0.224169	-0.815633	-0.258527	-2.86672	-0.159846
Potra000370g01549	3.01201	3.01973	0.235017	0.0457635	0.263139	-0.00169125	-0.0480279	0.12843	NA	NA	0.0138	0.00582748	0.0202255	0.00269063	0.00202321	NA	NA	-0.722085	-1.79463	-0.40351	-2.47513	-2.32768
Potra000370g01550	4.78484	4.8009	0.048816	0	0.343397	0.0245491	-0.0179227	0.0976906	0.00410941	0.00758714	0.00381307	0.0173469	0.00588943	0.00280848	0.0153442	-1.96328	-1.41323	-1.958	-1.10512	-1.82174	-2.0096	-0.422336
Potra000370g01551	3.95259	4.00546	0.325541	0.0748516	0.193508	0.0185905	-0.0384545	0.0739786	NA	NA	0.00264216	0.00754111	0.0151499	0.00195229	0.00475573	NA	NA	-2.51877	-2.30487	-1.43012	-2.80961	-2.12579
Potra000370g01552	4.61693	4.66379	0.112824	0.0314759	0.0907425	-0.000287561	-0.0466738	0.0553593	0.010771	0.00278202	0.00512224	0.00662087	0.0244495	0.00231933	0.0115361	-1.07757	-2.4125	-1.59192	-1.4732	0.78914	-2.1628	-0.161297
Potra000370g01553	1.98358	1.95559	0.226613	0	0.257593	-0.00321175	-0.0664028	0.064431	0.0126877	0.0128501	0.0147624	0.0104087	0.00954333	0.0170256	0.0295998	-1.73021	-0.537053	-0.732205	-1.58472	-1.61884	-0.760904	-0.069497
Potra000371g01554	0.263221	0	0.171124	0.0938065	0.721005	0.0417151	-0.0305224	0.117371	NA	NA	NA	NA	0.0208945	0.0139822	NA	NA	NA	NA	NA	-0.854776	-0.691803	NA
Potra000371g01555	1.38242	1.14875	0.88268	0.143351	0.827594	0.0172037	-0.0468293	0.143031	0.00776503	0.00579211	0.0173432	0.0267957	0.035537	0.00553851	0.0158122	-1.53811	-2.01596	-0.889636	-0.276307	0.582363	-1.63413	-0.304165
Potra000371g01556	4.82629	4.83492	0.0594965	0.0748713	0.195414	0.0197008	-0.0480663	0.103766	NA	NA	NA	0.0124158	0.0165893	0.00479349	0.0101905	NA	NA	NA	-1.77128	-1.14973	-1.9266	-1.85678
Potra000371g01557	6.11303	6.1111	0.041052	0.248241	0.113159	0.0130898	-0.0318792	0.050782	0.0122133	0.00537344	0.00741137	0.0124264	0.0220524	0.00270418	0.00821505	-1.07916	-2.62574	-1.71968	-1.6696	-0.731431	-2.39087	-1.65319
Potra000371g01558	0.0281997	0	0.0154149	0.0257442	0.383821	-0.0155538	-0.0517837	0.0437259	NA	NA	0.0310811	0.0217409	0.0081528	0.00927923	0.0246653	NA	NA	0.367998	-0.69275	-1.8278	-1.27911	-0.254048
Potra000371g01559	0.00187781	0	0.00077223	NA	0	0.0237052	-0.00576298	0.0608291	NA	NA	0.00599573	0.0272623	NA	0.017917	NA	NA	NA	-1.52121	-0.051754	NA	-0.994324	NA
Potra000371g01560	0.00220474	0	0.00106453	NA	0	0.027827	-0.00958375	0.0575958	NA	NA	0.00826937	0.00310448	0.0116949	0.0158298	NA	NA	NA	-1.62524	-1.74061	-1.41633	-1.01205	NA
Potra000371g01561	6.19323	6.18417	0.0673359	0	0.315687	0.0262531	-0.047011	0.0838576	0.00986957	0.00757883	0.00806039	0.0204824	0.00713733	0.00312104	0.00858473	-1.45712	-1.35668	-1.32417	-1.32462	-1.49187	-1.93787	-1.62877
Potra000372g01562	2.91662	2.96132	0.182755	0.00892451	0.0898001	-0.00041688	-0.0455227	0.0220626	NA	0.00383273	0.00244277	0.00473845	NA	NA	NA	NA	-1.85332	-1.69164	-1.15073	NA	NA	NA
Potra000372g01563	1.15663	1.18996	0.233795	0	0.180598	-0.0115631	-0.0436946	0.0220626	0.00544823	NA	0.00701629	0.00471859	0.00473845	0.00594666	NA	-1.5322	NA	-1.70612	-1.95937	-1.15073	-1.63668	NA
Potra000372g01564	1.12758	1.15698	0.275348	0	0.15842	-0.00598643	-0.0643862	0.0412846	NA	NA	0.00271858	0.0191437	0.00471859	0.0099467	0.0175033	NA	NA	-1.87124	-1.06525	-1.95937	-1.31326	-0.848708
Potra000372g01565	1.92409	1.92271	0.311589	1.18e-18	0.580293	-0.00508935	-0.0486372	0.034382	0.0113912	0.00577077	0.00873708	0.0186389	0.0143076	NA	NA	-1.1545	-1.46249	-1.03071	-0.988892	-1.31145	NA	NA
Potra000372g01566	5.70706	5.72473	0.151697	0	0.33116	-0.00645569	-0.0388936	0.0274368	0.0139826	0.017145	0.00938714	NA	0.0103097	0.00618208	0.011063	-1.01765	-0.762696	-0.951299	NA	-0.468482	-1.75017	-0.847501
Potra000372g01567	6.7079	6.68725	0.149901	0	0.659366	-0.0116374	-0.0604747	0.0493065	0.015592	0.0120614	0.0134008	0.018991	NA	0.00511848	0.0126493	-1.10349	-1.27506	-1.11546	-0.830261	NA	-2.28514	-0.588771
Potra000372g01568	5.78889	5.76462	0.102956	0.27987	0.130352	-0.0205711	-0.0658464	0.0417547	0.00969401	0.0105348	0.00579058	0.0136251	0.0112864	0.0043693	0.0171021	-0.180841	-1.6738	-1.18758	-1.6196	-1.05826	-2.0316	-0.718082
Potra000372g01569	5.3391	5.31916	0.0851579	0.0264943	0.428607	0.0232059	-0.0296859	0.0615097	0.00840092	0.00907459	0.0104202	0.0110994	0.00955372	0.00240932	0.00106178	-0.620629	0.747981	-0.204955	-1.23285	-1.20939	-1.69276	-1.70069
Potra000372g01570	4.67309	4.6937	0.101827	0	0.211942	-0.020871	-0.0574509	0.0230466	0.0124299	0.00767073	0.00906729	0.0240188	0.0203729	0.00349117	0.0139682	-0.55786	-1.45057	-0.88364	-0.27074	-0.261696	-2.19041	0.298471
Potra000372g01571	0.326012	0.362696	0.103375	0.127246	0.128891	-0.0138544	-0.0258535	0.0300063	0.0233219	0.0117632	NA	NA	0.0266054	0.0124975	0.00789377	0.339412	-1.54501	NA	NA	0.168542	-1.18511	-1.29355
Potra000372g01572	7.47348	7.46411	0.174646	0.0829364	0.371864	0.00906913	-0.0630726	0.158513	0.00763608	0.0065777	0.0053318	0.00883502	0.00647117	0.00153315	0.0109142	-1.81914	-2.44652	-1.64214	-2.26125	-1.9173	-2.68352	-1.2539
Potra000372g01573	3.201	3.08974	1.18682	0.0152238	0.0903167	-0.00247298	-0.0666458	0.0663198	NA	NA	0.0048524	0.00293413	NA	0.00361058	0.00472692	NA	NA	-2.14101	-2.50723	NA	-2.55446	-2.34286
Potra000372g01574	4.7908	4.89218	0.370598	0.0023982	0.829352	-0.00799716	-0.0620491	0.0747082	0.00585519	NA	0.00839949	0.0105193	NA	0.00541752	0.00684737	-2.02579	NA	-0.572446	-1.59668	NA	-1.86763	-1.55033
Potra000372g01575	0.230725	0	0.0863977	0.25963	0.0235583	-0.00548722	-0.0743043	0.075167	0.000469456	NA	0.0147832	0.00396846	0.0147395	0.00262755	0.00889666	-1.96659	NA	-1.02445	-2.26332	-0.824508	-2.62039	-1.04945
Potra000372g01576	2.11559	2.1466	0.231729	0.0175844	0.743968	0.0124378	-0.0399505	0.0883195	NA	NA	0.0144525	0.0115614	0.0199454	0.00729493	NA	NA	NA	-0.425378	-1.15619	-1.68897	-1.79311	NA
Potra000372g01577	4.23294	4.25264	0.0662101	0	0.183996	-0.00351782	-0.0419589	0.0471083	0.00325585	0.0167883	0.00954651	0.0139213	0.0115614	0.00127572	0.00861821	-1.568	-0.917444	-0.982183	-1.20863	-1.15619	-2.74696	-1.37101
Potra000372g01578	4.98913	4.98574	0.0488308	0	0.24619	0.00347101	-0.0516522	0.0670027	NA	NA	0.0113686	0.0205551	0.0137715	0.00153784	0.0128491	NA	NA	-0.697412	-0.651304	-1.06251	-2.75339	-0.28765
Potra000372g01579	1.93766	1.92641	0.107224	0	0.239136	-0.00121412	-0.0510582	0.0683955	0.00828139	0.00657981	0.0140592	0.0113789	0.0201453	0.0121314	NA	-1.2491	-1.44556	-0.759541	-0.814391	-0.789274	-0.669494	NA
Potra000372g01580	3.16194	3.07555	0.325426	0.157734	0.0902064	0.00622017	-0.02984	0.0546007	0.00619209	0.00454841	0.00299192	0.00695273	0.0101343	0.00359226	0.00834294	-1.66061	-1.91564	-2.25367	-1.91535	-0.890279	-2.16307	-0.83279
Potra000372g01581	8.46627	8.51914	0.385422	0.386872	0.157348	0.0171099	-0.0339259	0.103662	0.0168495	0.0160987	0.0117501	0.0132719	NA	0.00295249	0.0041238	-1.44018	-0.70997	-1.30028	-0.821295	NA	-2.46328	-2.17244
Potra000372g01582	1.4471	1.43801	0.16666	0.0346322	0.410153	0.0110894	-0.0320453	0.130318	0.0110579	0.0103143	NA	0.0127843	0.022395	0.000748873	NA	-0.783162	-1.07787	NA	-1.59139	-0.552171	-2.46099	NA
Potra000372g01583	3.93032	4.02912	0.586862	0	0.0473146	0.0296478	-0.0246619	0.113211	NA	0.0067696	NA	0.0146953	0.00801613	0.00244475	0.0238542	NA	-1.62948	NA	-0.717991	-1.50549	-2.73909	-0.601775
Potra000372g32324	0.00268428	0	0.00157797	NA	0	NA	NA	NA	NA	NA	NA	0.0109198	0.0412278	0.0111376	0.00572442	NA	NA	NA	-1.48346	-0.16812	-1.30721	-1.0972
Potra000372g32325	1.83843	1.81589	0.0954307	0	0.286182	-0.00326785	-0.0105797	0.00566969	NA	NA	NA	0.0329323	0.00417525	0.00278771	0.000976253	NA	NA	NA	0.15225	-1.99204	-2.27095	-1.20283
Potra000373g01584	1.07284	1.06161	0.201193	0.0112307	0.172686	0.00802726	-0.03795	0.159775	0.0064921	0.00599061	0.00277833	0.0196048	0.00855219	0.00316049	0.00214885	-0.997816	-1.9161	-1.90787	-1.29147	-0.907583	-2.12048	-1.76795
Potra000373g01585	0.0298552	0	0.0129609	0.398775	0.00474718	0.0469446	-0.0147924	0.0805939	0.00591651	NA	0.000460397	0.00876759	NA	0.00318691	NA	-1.39863	NA	-1.63026	-1.63476	NA	-1.73331	NA
Potra000373g01586	4.00844	4.05693	0.0987388	0.101048	0.169523	-0.00502866	-0.0560746	0.0916564	0.00587105	NA	0.0133504	0.0307765	0.00603375	0.00459215	0.0054112	-1.53202	NA	-0.81851	-0.461575	-1.67786	-1.92253	-0.816116
Potra000373g01587	1.57297	1.55187	0.398351	0	0.714092	-0.0132347	-0.0563339	0.0313924	0.0152057	0.00430303	0.00898278	0.00334158	0.0227018	0.00198088	0.0173127	-0.874238	-1.57563	-1.45429	-2.13873	-0.74298	-2.55952	0.823238
Potra000373g01588	4.01893	4.00473	0.330518	0.0924251	0.241769	0.00718835	-0.0528952	0.0528002	0.00759182	0.00836099	0.0116022	0.00835204	NA	0.00365398	0.0113701	-1.37902	-0.97937	-0.131547	-1.73593	NA	-1.98205	-0.722617
Potra000373g01589	0.906296	0.899618	0.204264	0	0.387354	-0.0042025	-0.0562273	0.040188	0.0191252	0.0274284	0.00323175	0.0104772	0.013381	0.00397773	NA	0.173139	0.647783	-1.76279	-1.81773	-0.927574	-1.61382	NA
Potra000374g01590	4.57364	4.61183	0.0934601	0	0.461568	0.00523199	-0.0667854	0.0854818	0.0132616	0.02878	0.00843311	0.0219184	0.0173135	0.00426218	0.0111276	-0.286992	0.10152	-1.10518	-0.840717	-0.894018	-2.07081	-0.954362
Potra000374g01591	5.1091	5.08233	0.139026	0.0110577	0.526022	-0.00313789	-0.0719487	0.0934459	0.00302002	0.00746578	0.00798971	0.0115325	0.0130541	0.00244435	0.0149535	-1.72502	-1.70914	-1.43165	-1.17829	-1.05909	-2.57644	-0.991596
Potra000375g01592	1.36097	1.34892	0.132811	0.0238309	0.200037	0.0176662	-0.0539953	0.0733037	0.0131418	0.0199121	NA	0.00841458	0.0124794	0.00369186	0.00924331	0.185328	0.637858	NA	-1.21225	-1.0414	-1.88331	-0.582529
Potra000375g01593	0.639617	0.627992	0.111639	0	0.0457084	-0.00358962	-0.067132	0.10904	0.00815973	0.00786298	0.0293011	0.0174451	NA	0.00714412	0.023143	-1.19484	-1.01508	-0.24715	-0.70455	NA	-1.65019	-0.086521
Potra000375g01594	0.250966	0	0.0848899	0.00741659	0.193341	-0.0122595	-0.0623908	0.0703923	0.00912905	0.00860226	0.00871467	0.0098399	0.0100247	0.00699653	0.0124314	-1.34623	0.170403	-1.62866	-1.35524	-1.22966	-1.72639	-0.947299
Potra000375g01595	0.289196	0.336721	0.102768	0.00525619	0.327636	-0.00686288	-0.0631531	0.0603754	0.0182238	0.00892806	0.0155511	0.0186699	0.0158943	0.00524137	0.0164611	-0.677197	-0.635529	-0.984189	-0.036006	-1.31174	-2.17002	-0.782786
Potra000375g01596	3.32451	3.30067	0.164439	5.45e-18	0.428108	0.000685569	-0.0660144	0.0799491	NA	NA	NA	0.0185491	0.0256238	0.00225451	0.0313893	NA	NA	NA	-1.30029	-0.147885	-2.53195	-0.407217
Potra000375g01597	0.189953	0	0.0719749	0	0.142008	0.0213728	-0.0337128	0.099082	0.00753113	0.0137186	0.0189413	0.0335321	0.0170469	0.00603278	0.013066	-1.34475	-0.943152	0.530917	0.279221	-1.32833	-2.13888	-1.2672
Potra000375g01598	5.53212	5.55478	0.0562671	0	0.0933524	0.00190974	-0.0272981	0.0818295	0.00628301	0.00115284	0.0046992	NA	0.0335321	0.00182436	0.00609244	-1.60215	-2.54599	-1.71186	NA	0.279221	-2.52791	-1.53309
Potra000375g01599	0	0	0	NA	NA	0.00327134	-0.033351	0.0499417	0.00346945	0.00585458	0.0105994	0.017372	0.0126506	0.00254745	0.0107968	-2.15399	-1.70514	-0.376938	-1.01125	-0.996378	-2.39385	-0.485265
Potra000375g01600	3.39868	3.39941	0.0909782	0.0209172	0.643733	0.0250632	-0.037852	0.0755682	0.0122092	0.0177713	0.0123358	NA	0.00389944	0.00601589	0.0205119	-1.08316	-0.409718	-0.641418	NA	-2.18761	-1.90285	0.130314
Potra000375g01601	4.41443	4.44071	0.0932345	0.0148395	0.708851	0.0162819	-0.0306938	0.121347	0.0227662	0.0161009	0.0108697	0.0117096	0.0320521	0.00223341	0.0142796	0.304655	-0.938553	-1.07278	-1.72238	0.745366	-2.72566	-0.935283
Potra000375g01602	8.5203	8.5002	0.0806639	0	0.389816	0.0144322	-0.0629505	0.119384	0.00562967	0.023369	0.0197707	0.0189873	0.0158045	0.00143225	0.014792	-2.24963	0.063322	0.235208	-0.329888	-1.5279	-2.90521	-0.645581
Potra000375g01603	8.25812	8.28764	0.132614	0.0556255	0.449335	0.00939634	-0.0403623	0.0571984	0.00550592	0.0149428	0.00536621	0.00969147	0.0183927	0.000710206	0.011383	-1.70314	-0.470127	-1.82486	-2.02283	-0.304969	-2.67766	-0.328149
Potra000375g01604	2.96209	3.0222	0.166878	0	0.0341568	-0.000911699	-0.0324531	0.0433876	NA	NA	NA	0.00556738	NA	0.00244259	0.00807466	NA	NA	NA	-2.23836	NA	-2.66091	-1.72575
Potra000375g01605	8.87287	8.97072	0.295276	0.499339	0.130058	0.0139658	-0.0412779	0.111015	0.0113687	0.0135259	0.010502	0.0156893	0.0119231	0.000235556	0.0087486	-0.98295	-0.908772	-1.4001	-1.72751	-1.47692	-2.08156	-1.43932
Potra000375g01606	0	0	0	NA	NA	-0.000527902	-0.0284977	0.03342	NA	NA	0.0125873	NA	0.0132855	0.00658794	NA	NA	NA	-0.516121	NA	-1.38339	-1.92064	NA
Potra000375g01607	4.70511	4.70408	0.0941386	0	0.464946	-0.0182601	-0.0608921	0.0438876	NA	0.00070075	0.00990997	0.0209062	0.0142219	0.00107302	0.00622162	NA	-1.92545	-0.84249	-1.07524	-0.735856	-2.83064	-1.10092
Potra000375g01608	0.620916	0.642104	0.0994959	0.0458085	0.205656	-0.00466759	-0.0426761	0.0407822	0.00691327	0.0281234	0.00137474	0.0109469	NA	0.00624287	0.00433111	-1.77875	-0.043201	-1.55299	-0.807551	NA	-1.86176	-2.27342
Potra000375g01609	3.54401	3.55052	0.0597477	0.0191752	0.286217	0.00377227	-0.0471955	0.0649449	0.00659816	0.0104708	0.00675397	NA	0.0170456	0.00451361	0.00209203	-1.9824	-1.67106	-1.10946	NA	-0.898486	-1.81851	-1.74749
Potra000375g35083	0	0	0	NA	NA	0.00327134	-0.033351	0.0499417	NA	NA	NA	NA	NA	NA	NA	NA	NA	NA	NA	NA	NA	NA
Potra000376g01610	1.67575	1.654	0.266161	0	0.578245	0.00452827	-0.0303847	0.0431216	NA	NA	0.0171259	0.0129256	0.00765121	0.00345907	0.0160208	NA	NA	0.208978	-0.823162	-1.91737	-2.17656	-0.497007
Potra000376g01611	8.77494	8.68432	0.497564	0.0226556	0.178505	-0.00966313	-0.0566909	0.00852644	NA	NA	NA	0.00765121	NA	0.00277135	0.0297751	NA	NA	NA	-1.91737	NA	-2.45182	-0.229164
Potra000376g01612	6.03605	6.06815	0.287286	0	0.210339	-0.00504867	-0.0446	0.0400389	NA	NA	NA	0.021166	0.00994416	0.00375773	0.00481131	NA	NA	NA	-1.14635	-1.26016	-2.37008	-1.43307
Potra000376g01613	4.76334	4.81463	0.157806	0	0.681765	0.0209555	-0.0424875	0.0680636	0.018479	0.0330042	0.00451187	0.0131955	0.00667564	NA	NA	-0.45488	-0.034299	-2.26554	-0.206688	-1.41077	NA	NA
Potra000376g01614	0.444088	0	0.446591	0	0.923052	0.0295079	-0.0424875	0.066516	NA	NA	NA	0.0192434	NA	NA	NA	NA	NA	NA	-0.31421	NA	NA	NA
Potra000376g01615	5.21174	5.17877	0.147487	0	0.242808	0.0208808	-0.0318928	0.101158	0.0162682	0.0113877	0.0346168	NA	0.00982968	0.000416381	NA	-0.609613	0.083669	-0.044257	NA	-1.01598	-2.24981	NA
Potra000376g01616	4.68445	4.65546	0.152655	NA	0.0446918	0.0104229	-0.0439608	0.120703	0.0154872	0.0119615	0.00435176	0.024069	NA	0.00619276	NA	-0.781247	-0.735346	-1.78972	-0.265342	NA	-1.29192	NA
Potra000376g32343	1.15704	1.14191	0.13762	0	0.114065	NA	NA	NA	NA	NA	0.00565223	0.01924	0.0250766	0.00191075	0.0130893	NA	NA	-1.53306	-0.74558	-1.07596	-2.36058	-0.864043
Potra000376g32344	0	0	0	NA	NA	NA	NA	NA	NA	NA	NA	0.0307323	0.0166307	0.000861628	0.00649545	NA	NA	NA	0.658566	-0.779771	-2.9472	-0.890613
Potra000377g01617	2.81292	2.77673	0.21663	0.0788726	0.215321	0.000937801	-0.0480049	0.0709061	NA	NA	0.00694848	0.00631306	0.00673802	0.00168521	NA	NA	NA	-1.84262	-1.89969	-1.78602	-2.33482	NA
Potra000377g01618	0	0	0	NA	NA	-0.0170618	-0.0334691	0.00339349	0.00949938	0.00446115	NA	0.00876651	NA	0.00910087	NA	-0.889944	-1.66018	NA	-1.48978	NA	-1.44235	NA
Potra000377g01619	6.41547	6.41557	0.113597	0	0.0764921	-0.00834303	-0.0357476	0.031527	0.00452544	0.000935774	0.00496734	NA	0.00654107	0.000885936	0.000621942	-1.65516	-2.08683	-1.08787	NA	-1.78	-2.8309	-1.99445
Potra000377g01620	0	0	0	NA	NA	-0.0273984	-0.0357476	-0.0209419	NA	NA	NA	NA	0.00429439	0.00308159	0.00753344	NA	NA	NA	NA	-2.32157	-2.4667	-1.52158
Potra000377g01621	5.31844	5.30223	0.0455053	0.0197095	0.364666	-0.0150864	-0.0343256	0.0161464	0.00885705	0.00544044	0.00731475	0.00488301	NA	0.00289836	0.0016355	-1.76072	-2.05005	-1.25322	-2.28516	NA	-2.26071	-1.94008
Potra000377g01622	4.65848	4.68375	0.191757	0.296033	0.282999	-0.0221048	-0.0390301	0.0124063	0.0102979	0.00955602	0.00820018	0.0154421	0.00630858	0.00217625	0.00912457	-1.68698	-1.25988	-1.48477	-0.142839	-2.00412	-2.60198	-1.3173
Potra000377g01623	4.80438	4.81172	0.0563344	0.0634594	0.330852	-0.00803828	-0.0639289	0.0483823	0.0116559	0.00525695	0.0149834	0.0230946	0.0154421	0.00499837	0.0255173	-0.272634	-2.07555	-0.336709	-1.02232	-0.142839	-1.52116	0.155025
Potra000377g01624	4.01413	3.98283	0.171741	0	0.426428	-0.000454661	-0.0501444	0.106156	0.00669247	0.0265422	0.00966596	0.0180164	0.0284359	0.00418113	0.0119755	-1.89661	0.712288	-1.20423	-1.25984	-0.216101	-2.22404	-0.827911
Potra000377g01625	3.9091	3.87056	0.202373	0.0904247	0.351306	-0.0118846	-0.0716605	0.0483823	0.0115986	0.00629232	0.00486223	0.00921702	0.0144634	0.00350512	0.00599376	-1.49723	-1.39139	-1.79898	-1.71007	-1.24767	-2.40684	-1.93875
Potra000377g01626	1.5923	1.56769	0.323103	0	0.260859	0.00462664	-0.051108	0.0460557	0.0321929	0.011874	0.00822858	0.0142871	0.00859893	0.00290928	0.0127892	-0.305656	-1.34745	-1.39376	-0.647047	-1.8217	-2.50938	-0.92652
Potra000377g01627	0.887238	0.884953	0.0779015	0	0.161949	0.00265858	-0.0528097	0.09235	0.00708272	0.00425831	0.00897746	0.00742165	0.0331764	0.00333786	NA	-1.53891	-2.27963	-1.29461	-1.45494	0.273032	-2.0214	NA
Potra000377g01628	0.101684	0	0.0446793	0.130848	0.144897	0.0185009	-0.0353919	0.09235	0.00722344	0.0226162	0.0181758	0.0116316	0.0138362	0.00135072	0.00827444	-1.58301	-0.120106	-0.092342	-1.90035	-0.449586	-2.83017	-1.48978
Potra000377g01629	1.77469	1.74568	0.190637	0.00831093	0.174963	0.0103444	-0.0389936	0.116595	0.0205566	0.0129132	0.020163	0.0405467	0.00886702	0.00520723	0.0206403	-0.417814	-0.699845	0.117904	0.274874	-0.950948	-1.66898	0.49259
Potra000377g01630	6.71038	6.64668	0.35977	8.1e-17	0.635119	-0.00887356	-0.0561975	0.0491497	0.0268129	0.018146	0.0453736	0.0266874	0.0405467	0.00272363	0.0162967	-0.173577	-0.21687	1.03213	-0.182273	0.274874	-2.38476	-0.771121
Potra000377g01631	4.95225	4.98607	0.097422	0	0.0680389	-0.0142489	-0.0373106	0.00903175	0.00610923	0.00575126	0.00553813	0.0227062	0.0113152	0.0296542	0.0489144	-2.04503	-2.34822	-1.38618	-1.00281	-1.88577	0.032236	0.226575
Potra000377g01632	5.08765	5.0768	0.235403	0.0293204	0.182557	0.00368845	-0.0355346	0.0660343	0.0169809	0.0084659	0.00633549	0.0243699	0.0114411	0.00323078	0.011562	-1.42049	-1.74372	-1.80748	-0.450296	-1.55319	-2.24573	-1.29901
Potra000377g01633	3.5023	3.50704	0.0866928	0.0886336	0.17897	0.00936677	-0.0466771	0.0695428	0.0104296	NA	0.00779458	NA	NA	0.00192257	0.0101801	-1.59731	NA	-0.723957	NA	NA	-2.74199	-1.53834
Potra000377g01634	1.59256	1.58407	0.120275	0.00740795	0.399921	-0.000751713	-0.0540651	0.0695428	NA	NA	0.00562374	0.020909	0.0179678	0.00330868	0.0135834	NA	NA	-1.79803	-1.72463	-1.41108	-2.3914	-0.419107
Potra000377g32348	0.00168894	0	0.000624701	NA	0	NA	NA	NA	NA	NA	NA	0.00893626	0.00619637	0.00157138	0.00594136	NA	NA	NA	-1.41891	-1.82256	-2.74216	-1.83384
Potra000377g34900	0	0	0	NA	NA	0.00222393	-0.0528097	0.09235	NA	NA	NA	NA	NA	NA	NA	NA	NA	NA	NA	NA	NA	NA
Potra000377g34901	0	0	0	NA	NA	-0.0273984	-0.0357476	-0.0209419	NA	NA	NA	NA	NA	NA	NA	NA	NA	NA	NA	NA	NA	NA
Potra000377g35382	0.0366507	0	0.0150899	NA	0	-0.00226498	-0.0540651	0.0695428	NA	NA	NA	NA	NA	NA	NA	NA	NA	NA	NA	NA	NA	NA
Potra000378g01635	0.634021	0.651838	0.120445	8.97e-14	0.23645	0.00695175	-0.0382299	0.0860798	0.0130844	0.00784217	0.0197557	0.0201504	0.0255423	0.00590781	0.0108995	-0.213654	-1.52594	0.165906	-0.456786	-0.494946	-1.63584	-0.412691
Potra000378g01636	4.14632	4.15847	0.0509735	0	0.334008	-0.0113974	-0.0475307	0.0716329	0.00785938	0.00545519	0.00710754	0.0096141	0.010777	0.00316899	0.0035231	-1.77786	-1.73033	-1.62168	-1.54794	-1.45459	-1.97788	-1.75365
Potra000378g01637	1.96117	1.94267	0.164807	0	0.403595	-0.0173543	-0.0537166	0.0385335	0.00861464	0.00546281	0.0107645	0.00994302	0.0155421	0.0131348	NA	-1.76854	-1.68582	-0.943218	-1.94956	-1.00044	-0.196618	NA
Potra000378g01638	2.75419	2.7574	0.0729264	0.0763386	0.392555	0.0295659	-0.0313245	0.132765	0.00498974	0.000582901	0.00351808	0.0258662	0.00895243	0.00212992	0.00627248	-1.94448	-2.10882	-2.02012	-0.841861	-1.47634	-2.52008	-1.33244
Potra000378g01639	2.56291	2.63263	1.66136	0.152848	0.7934	0.0137134	-0.0236952	0.0851969	0.0315806	0.0099111	0.0107716	NA	0.0146235	0.00176936	0.0094249	1.61714	-0.951957	-1.21702	NA	-1.30377	-2.22606	-0.073791
Potra000378g01640	0.301107	0.321395	0.118878	0.179615	0.366986	0.0286498	-0.0103827	0.125456	0.00636384	NA	0.00864674	0.0134112	0.0157373	NA	NA	-1.93348	NA	-1.85146	-1.62195	-0.976912	NA	NA
Potra000378g01641	0	0	0	NA	NA	-0.0244077	-0.0648851	0.0580209	NA	NA	0.0158711	0.0049982	0.00540347	0.00339381	0.00238402	NA	NA	-0.212532	-2.00032	-2.07174	-1.95316	-1.56917
Potra000378g01642	3.97119	3.97838	0.0687103	0	0.420942	-0.00845276	-0.057437	0.09051	0.0105309	0.0109245	0.0117866	0.0162099	NA	0.012518	NA	-1.3938	-0.441331	-1.1441	-1.77891	NA	-0.797809	NA
Potra000378g01643	3.08252	3.11092	0.155026	0	0.654318	0.00203215	-0.0571076	0.121203	0.0383349	0.0119527	0.027691	NA	0.0166879	0.00473483	0.0201786	1.08383	-1.89791	0.680578	NA	-1.12053	-1.60142	0.080166
Potra000378g32352	0.0688169	0	0.0292792	0	0.0405848	0.0302808	-0.00914558	0.07961	NA	NA	NA	0.0179724	0.0153035	0.00272998	0.0110624	NA	NA	NA	-0.026668	-1.52402	-2.19647	-0.707156
Potra000378g32353	0.0619866	0	0.0218434	0.471794	0.081695	0.00797638	-0.0243485	0.0716329	NA	NA	NA	0.0207046	0.0143762	0.00436818	NA	NA	NA	NA	-0.417525	-0.470169	-1.95584	NA
Potra000378g32354	0.00170431	0	0.000636126	0.155315	0.177833	0.00328309	-0.0161235	0.0207896	NA	NA	NA	0.0156052	0.0254356	0.00332658	0.00570431	NA	NA	NA	-1.08307	-0.07202	-2.28394	-1.44269
Potra000379g01644	1.24106	1.25305	0.11925	0	0.329052	-0.0161952	-0.0642749	0.106861	0.00854117	0.0054575	0.00782915	0.0102325	0.00920895	0.00301942	0.0133968	-1.07264	-2.22014	-1.25831	-1.62893	-1.99757	-2.51302	-1.21432
Potra000379g01645	0.920906	0.879234	0.20759	0.092499	0.327514	-0.0195782	-0.0565345	0.0424684	0.0109402	NA	0.0073841	NA	0.0056694	0.00618103	0.00159633	-1.0653	NA	-1.16614	NA	-1.87997	-1.71155	-1.89648
Potra000379g01646	0.0223801	0	0.0089822	0.0219682	0.176142	-0.0161499	-0.0553554	0.0487657	0.0134207	0.00803511	0.0293232	0.0274454	0.0264678	0.0260976	0.0193298	-0.306909	-0.403556	-0.813851	-0.925403	-0.83641	-1.01979	-0.738878
Potra000379g01647	0.00428072	0	0.00208768	NA	0	-0.0104535	-0.0539977	0.0416389	NA	NA	0.012931	0.016872	0.0145971	0.00400166	0.0111704	NA	NA	-0.142843	-0.455379	-0.373769	-2.07966	-0.986734
Potra000379g01648	0	0	0	NA	NA	-0.0230908	-0.0626717	0.043546	NA	NA	0.00333477	0.00406917	0.00927013	0.00718335	0.00780731	NA	NA	-2.0021	-2.33326	-1.47914	-1.6266	-1.06055
Potra000379g01649	0	0	0	NA	NA	NA	NA	NA	NA	NA	0.00938882	0.00927013	0.0154029	0.00505504	NA	NA	NA	-1.29366	-1.47914	-1.26373	-2.0862	NA
Potra000379g01650	0.750964	0.784749	0.134806	9.95e-15	0.26782	-0.00366362	-0.0430643	0.10801	0.00482542	0.00846822	0.0140598	0.00456451	0.0183531	0.011256	NA	-2.10175	-1.37202	-0.915258	-2.10618	-1.59649	-1.34538	NA
Potra000379g01651	0.0269385	0	0.0128541	0	0.100176	0.00165581	-0.0468165	0.0558211	NA	NA	NA	0.0194517	0.0197596	0.00171778	0.00591506	NA	NA	NA	-0.679715	-0.631927	-2.75245	-1.82679
Potra000379g01652	1.57987	1.56512	0.21341	6.17e-14	0.282134	-0.0059381	-0.0489711	0.0366352	0.00960479	0.0151891	0.00718241	0.0138481	0.016417	0.00773388	NA	-1.63989	-1.04086	-1.24724	-1.2746	-0.71889	-1.6455	NA
Potra000379g01653	0.265871	0	0.0886664	0.0217842	0.143564	NA	NA	NA	NA	NA	NA	NA	NA	NA	NA	NA	NA	NA	NA	NA	NA	NA
Potra000379g01654	2.08948	2.04076	0.27516	0.102506	0.390556	0.0201511	-0.0521644	0.101264	0.0124977	0.00473704	0.00336026	0.00953185	0.0202113	0.00396391	0.00388657	-0.284502	-1.15117	-1.8234	-0.926551	-0.951771	-1.81338	-1.62809
Potra000379g01655	4.99583	4.99768	0.0690665	0	0.407817	0.0154962	-0.0637179	0.14116	0.00422672	0.00189777	0.0123583	0.0065821	0.0295609	0.00364684	0.0159165	-1.16214	-2.47018	-1.26139	-1.92024	-0.166782	-1.78407	-0.050586
Potra000379g01656	2.46205	2.49856	0.142525	0	0.574013	0.00706835	-0.0599634	0.160139	NA	NA	0.00382542	0.00670976	0.00910641	0.000960994	0.00512308	NA	NA	-2.38185	-2.38445	-2.00777	-2.68616	-1.74454
Potra000379g01657	0.661393	0.666722	0.160347	0.252135	0.307645	-0.00906968	-0.0585172	0.0924375	0.00621532	0.00102197	0.00457973	0.00922993	0.00658532	0.00553783	NA	-0.892307	-2.32893	-1.81486	-2.04554	-1.43286	-1.28571	NA
Potra000379g01658	4.6636	4.6595	0.262269	0.00213194	0.38235	0.0204641	-0.0338686	0.0712829	0.00802375	0.00614465	0.00185813	0.00831188	0.00917072	0.00305573	0.00441838	-1.03754	-1.23683	-1.96436	-1.15285	-1.03381	-2.05384	-2.11194
Potra000379g01659	0.0015286	0	0.000511722	NA	0	0.00161555	-0.065937	0.107554	0.0174432	NA	0.00714934	0.0112118	0.00755247	0.00187652	0.00033882	-0.247783	NA	-1.20576	-0.689905	-1.79493	-1.64107	-1.36581
Potra000379g01660	0	0	0	NA	NA	-0.00651247	-0.0435902	0.152991	0.0111013	NA	0.0155215	0.0135026	0.0131118	0.0145835	0.0122389	-1.21115	NA	-0.549623	-0.533952	-0.583868	-0.837444	-1.20278
Potra000379g01661	4.37404	4.37593	0.142525	0.0898792	0.378058	-0.003537	-0.0463039	0.0653545	0.00613539	0.00844084	0.0122441	0.0194802	0.012602	0.0186335	0.00659195	-1.85526	-1.1558	-1.1174	-0.847205	-0.728618	-0.87301	-1.36017
Potra000379g01662	1.82469	1.84962	0.199769	0.301014	0.172136	0.0427942	-0.0355711	0.131128	0.00428493	NA	0.0121536	0.014497	0.00683183	0.0073037	0.0139631	-0.652737	NA	-0.679403	-1.1892	-1.9248	-1.41435	-0.51273
Potra000379g01663	5.01126	5.05602	0.105416	0.0338488	0.549427	0.00504464	-0.050852	0.0807528	NA	NA	0.013439	0.0029531	0.00878875	0.00462321	0.0242509	NA	NA	-1.57767	-2.2144	-1.47771	-2.23861	0.953194
Potra000379g01664	8.0257	8.01508	0.174829	0.0697104	0.179882	-0.0137795	-0.0595886	0.0882568	0.00885646	0.00962505	0.00525354	0.0119972	0.0136796	0.00275513	0.00988407	-1.00002	-1.91574	-2.15925	-1.57838	-1.2701	-2.2657	-0.778151
Potra000379g01665	6.50094	6.49575	1.09021	0.188288	0.317945	-0.0020939	-0.062093	0.0769294	0.00574049	0.00886079	0.00715108	0.0120384	0.0150203	0.000899453	0.00151562	-1.80034	-1.62453	-1.81927	-2.1604	-0.945826	-2.52472	-2.26821
Potra000379g01666	10.3282	10.3542	0.147171	0.103042	0.110961	0.0213942	-0.0281606	0.0600969	NA	NA	0.00633595	0.00780643	0.0178964	0.00400578	0.0109196	NA	NA	-1.84386	-1.64776	-0.973403	-2.49175	-1.31247
Potra000379g01667	3.50068	3.47592	0.047512	0	0.271617	0.0357455	-0.0413963	0.0837058	0.0122316	0.00923363	0.0024419	0.00708812	0.00792727	0.0017101	0.00257911	-0.687909	-0.941998	-2.32109	-2.21452	-1.8914	-2.81493	-2.37091
Potra000379g01668	5.90625	5.8857	0.109227	0.375963	0.122719	0.0373287	-0.0355743	0.099094	0.0164506	0.0110736	0.00941611	0.00826091	0.0113495	0.00158131	0.0102623	-0.022422	-1.27178	-0.929753	-1.83524	-1.94213	-2.38657	-0.773357
Potra000379g01669	5.1845	5.197	0.125617	0	0.543685	-0.00818469	-0.051669	0.0574311	0.0139813	0.00651334	0.0121707	0.0113495	0.01245	0.00651269	0.00777277	-0.87732	-1.61326	-0.723427	-1.94213	-1.36977	-1.94376	-1.69175
Potra000379g01670	4.64644	4.74115	0.311789	0	0.853087	0.00164473	-0.0719603	0.117681	0.0206076	0.0107075	0.00904574	0.0119138	NA	0.00300003	0.012923	-1.11506	-1.57039	-0.44924	-1.41707	NA	-2.47186	-1.45779
Potra000379g01671	3.09013	3.07516	0.0752289	0.0666357	0.456328	0.00514838	-0.0642496	0.0992795	NA	NA	NA	NA	NA	NA	NA	NA	NA	NA	NA	NA	NA	NA
Potra000379g01672	0.0273736	0	0.0116349	0.599459	0	-0.00113768	-0.050165	0.0450019	NA	NA	0.0287615	NA	0.0142134	0.0057201	0.0115958	NA	NA	-0.386859	NA	-1.17447	-1.79686	-1.54345
Potra000379g01673	5.77234	5.71603	0.215306	0.474732	0.111709	-0.00322603	-0.0243968	0.0522115	0.00858203	NA	0.0208232	0.0105754	NA	0.010282	0.0166294	-1.8907	NA	-0.483622	-1.78684	NA	-1.2744	-1.1452
Potra000379g01674	0	0	0	NA	NA	0.000159414	-0.0403753	0.061646	NA	NA	0.00566938	NA	0.0313353	0.00101311	0.00147748	NA	NA	-2.05903	NA	-0.176619	-2.73893	-1.87178
Potra000379g01675	0.879458	0.87164	0.157275	0.0561288	0.40889	0.0116525	-0.0345007	0.06881	NA	0.00958487	NA	0.0188264	0.0200934	0.0213475	NA	NA	-1.68775	NA	0.087305	-0.463853	-0.605136	NA
Potra000379g32368	0.00184113	0	0.000742359	NA	0	NA	NA	NA	NA	NA	0.010567	0.0150141	0.0177855	0.0116233	0.0247752	NA	NA	-0.741607	-1.07553	-0.930828	-1.47608	-0.45407
Potra000379g35069	0.00812924	0	0.00363861	NA	0	0.00256044	-0.0849896	0.127334	NA	NA	NA	NA	NA	NA	NA	NA	NA	NA	NA	NA	NA	NA
Potra000380g01676	4.27135	4.32425	0.20172	0.0267127	0.719223	-0.00343408	-0.0526809	0.0779482	0.00897092	0.01001	0.00935347	0.0150285	0.0266522	0.00598064	0.011896	-1.29416	-1.50736	-1.38536	-1.23494	-0.885134	-1.99144	-1.28528
Potra000380g01677	6.3439	6.35609	0.231831	0.192674	0.0755178	-0.00534135	-0.0532546	0.0532371	0.00672297	NA	0.0101	0.0247815	0.00508092	0.00252974	0.0163429	-1.92148	NA	-1.29098	-1.04204	-2.04325	-2.41372	-0.001901
Potra000380g01678	5.24744	5.21872	0.398674	0.103193	0.138409	-0.0183979	-0.0449049	0.025649	0.00674285	NA	0.0108161	0.00508092	0.0166741	0.00257058	0.00976187	-1.81968	NA	-1.01064	-2.04325	-1.71784	-1.80462	-0.571442
Potra000380g01679	3.3436	3.36796	0.0978163	0.0814167	0.37207	-0.00852242	-0.0595624	0.0795608	0.00995223	0.00390083	0.00439285	0.00813327	NA	0.00357825	0.00833459	-1.23244	-2.03872	-2.20872	-1.96046	NA	-2.23434	-1.61782
Potra000380g01680	5.85026	5.8962	0.102377	0	0.219379	-0.0039371	-0.0527737	0.0680169	0.0103333	0.0192366	0.0103505	0.01721	0.0084726	0.000740121	0.00864257	-0.93701	-0.108042	-0.829347	-0.950227	-1.48403	-2.9556	-1.92346
Potra000380g01681	4.58071	4.57309	0.0430715	0.0108254	0.225249	0.00128213	-0.070272	0.0452136	0.0188452	0.00758704	0.015397	0.014777	NA	0.00274094	0.0182896	-0.368589	-1.02022	-0.344311	-1.50086	NA	-2.1667	0.104718
Potra000380g01682	7.45657	7.52532	0.480424	NA	0.0658081	0.0135854	-0.0274127	0.0296187	0.0144198	0.00741059	0.00919858	0.0318952	0.0154321	0.000652994	NA	-0.517012	-2.02347	-1.65796	-0.813439	-0.967116	-2.35675	NA
Potra000380g01683	0.366778	0.376875	0.126662	NA	0	0.00899621	-0.0382203	0.0983609	NA	NA	NA	0.015359	0.00798028	0.0108046	0.00983754	NA	NA	NA	0.087595	-1.59584	-0.878572	-0.860084
Potra000380g01684	0.00192909	0	0.000814985	NA	0	0.0407874	-0.0527646	0.10759	0.0142148	NA	0.011659	0.0191862	0.0283897	0.0256888	NA	-0.866101	NA	-1.32103	0.22284	0.73283	-0.319437	NA
Potra000380g01685	4.72575	4.71517	0.111139	0	0.289139	-0.0242194	-0.0552861	0.02254	0.00182742	0.0010529	0.00311741	0.0137825	0.0170196	0.0152024	0.0224029	-2.03408	-2.30009	-2.30713	-1.277	-1.08823	-1.05072	-0.338989
Potra000380g01686	0.402077	0.403887	0.11574	NA	0	0.00412354	-0.0632691	0.0332503	0.00641619	0.00916826	0.00557747	0.00319473	0.0240282	0.00237528	0.0115369	-1.4961	-1.72065	-1.58708	-2.41644	-0.675386	-2.54306	-0.603263
Potra000380g01687	3.93476	3.93757	0.0853542	0.172382	0.198305	0.0315498	-0.0334207	0.103422	0.00616628	0.00375593	0.013741	0.0218887	0.0112559	0.00258836	0.012178	-1.46194	-1.87834	-0.967062	-0.984951	-1.42582	-2.65346	-1.24571
Potra000380g01688	3.63327	3.66096	0.135173	0.346642	0.129229	-0.00179294	-0.0479738	0.0858899	0.0139822	0.00792543	NA	0.0061876	0.0357501	0.00129467	0.00572842	-0.940165	-1.28323	NA	-1.97488	0.897072	-2.81655	-1.50812
Potra000380g01689	5.23512	5.23374	0.120054	0.155972	0.292199	0.0219524	-0.0478639	0.117205	0.015489	0.0132053	0.0175901	0.0252441	0.0113034	0.00130064	0.0170068	-1.32982	-1.61564	-0.068823	0.097469	-1.61027	-2.64685	-0.662981
Potra000380g32372	0	0	0	NA	NA	NA	NA	NA	NA	NA	NA	NA	0.0325617	0.00260032	0.0206915	NA	NA	NA	NA	-0.496867	-2.34528	-0.49513
Potra000381g01690	5.01007	5.02801	0.0554622	0.195096	0.282214	0.0157451	-0.0543666	0.090751	0.00936509	0.0221334	0.0105521	0.00718273	0.0226722	0.00348111	0.0170669	-1.88507	-0.231965	-0.727187	-2.07025	-1.3591	-2.14654	-0.242582
Potra000381g01691	4.96607	4.97259	0.0994879	0	0.28729	-0.00138001	-0.0695886	0.049058	0.011078	0.00604099	0.0163964	0.0197605	0.0470129	0.00301928	0.0329866	-1.0744	-1.47954	-0.932999	-0.558888	-0.114558	-2.56247	-0.345539
Potra000381g01692	9.39191	9.34771	0.54568	0.530984	0.103868	-0.0151512	-0.0553843	0.020419	NA	NA	0.017509	0.0204082	0.00969441	0.00101549	0.00109377	NA	NA	-0.622798	-0.940964	-1.09904	-2.71879	-1.88755
Potra000381g01693	0.795233	0.828754	0.0973388	0	0.0357541	0.0169979	-0.0546764	0.0868568	0.00956618	0.0146493	0.0228489	0.0323038	0.00252863	0.00138788	0.0112005	-0.679071	-1.39066	0.265968	-1.02977	-2.34966	-2.80309	-0.84062
Potra000381g01694	2.1206	2.13354	0.114711	0.457713	0.162365	-0.00207255	-0.0430703	0.0623699	0.00598636	0.00386461	0.00445034	0.0127513	0.0104457	0.00219432	0.0155151	-1.27722	-1.53001	-1.73537	-1.17111	-1.19839	-2.01979	0.901681
Potra000381g01695	6.01315	6.02697	0.162634	0.0577346	0.417909	0.0266285	-0.05128	0.150249	0.0116694	0.0156645	0.0231656	0.0190797	0.00810101	0.00762313	0.0221616	-0.83776	-1.35494	-0.351409	-1.01392	-1.41413	-1.91436	-0.653566
Potra000381g01696	5.66402	5.6731	0.0916501	0	0.411549	0.00286972	-0.0444643	0.0525267	0.00996137	0.0220575	0.00926339	NA	0.01538	0.00351398	0.0102414	-1.04946	-0.037217	-1.19744	NA	-0.720638	-1.96257	-0.88777
Potra000381g01697	4.20928	4.17389	0.0600369	1.68e-15	0.42172	0.0191716	-0.0340135	0.0518904	0.023276	0.00116573	0.0159486	0.0136276	NA	0.0075509	0.0115603	0.281402	-2.35156	0.67515	-0.693116	NA	-1.30676	-0.814377
Potra000381g01698	3.77094	3.77826	0.153827	0	0.6446	0.0192937	-0.0251496	0.0722684	0.0146911	0.0176867	0.0123768	0.0572238	0.0123896	0.00501084	0.0230121	-0.490434	-0.950514	-0.505816	0.462576	-1.30079	-1.88606	0.230366
Potra000381g01699	5.81717	5.90146	0.198185	0.0944278	0.17599	-0.00237522	-0.0599132	0.0792477	0.0182143	0.0134247	0.0139327	0.0326461	0.0572238	0.00261482	0.020547	-0.310672	-1.7674	-0.264261	0.292681	0.462576	-2.44477	-0.220674
Potra000381g01700	4.11599	4.14207	0.0530487	0.062139	0.160485	0.00600433	-0.0349327	0.0726454	NA	NA	NA	0.00431746	0.0046736	0.00117862	0.0049191	NA	NA	NA	-2.09258	-2.3167	-2.78006	-1.4165
Potra000381g01701	3.30311	3.28855	0.137339	0	0.236219	0.0120156	-0.0322361	0.0631498	0.00383824	0.00180688	0.00441101	0.00782058	0.0290052	0.00236339	0.00400555	-2.14061	-2.49786	-2.19903	-2.45774	-0.422646	-2.52244	-2.33182
Potra000381g01702	4.06818	4.06782	0.152456	0	0.415344	0.0296273	-0.0522256	0.126527	0.00516881	0.00540226	0.0135182	0.014309	0.0035121	0.000998418	0.00234008	-2.06064	-1.00638	-1.02645	-1.08549	-2.30197	-2.72406	-2.44244
Potra000381g34939	0	0	0	NA	NA	-0.00215652	-0.0430703	0.0623699	NA	NA	NA	NA	NA	NA	NA	NA	NA	NA	NA	NA	NA	NA
Potra000381g34940	0	0	0	NA	NA	0.0209829	-0.0546764	0.0868568	NA	NA	NA	NA	NA	NA	NA	NA	NA	NA	NA	NA	NA	NA
Potra000382g01703	5.99167	5.97485	0.108906	0	0.0786198	-0.00327204	-0.0583844	0.0962833	0.00574642	0.00846321	0.0116035	NA	0.0156284	0.00241964	0.00405653	-1.63225	-2.14391	-0.787515	NA	-0.912579	-2.16306	-0.705361
Potra000382g01704	0.0452382	0	0.018501	NA	0	0.0204365	-0.0513366	0.153148	0.0197803	NA	0.0121501	0.0153184	NA	0.00333918	0.0224887	0.16283	NA	-1.01973	-0.885665	NA	-2.51538	0.123919
Potra000382g01705	3.15155	3.12672	0.116307	0.144923	0.341109	0.0405935	-0.0251993	0.16677	0.00770579	0.0163608	0.0109016	0.0276092	0.011301	0.00335756	0.0102247	-1.69911	-0.946974	-1.23612	-0.458309	-1.17198	-2.44249	-1.38447
Potra000382g01706	4.28419	4.23372	0.238466	0.0141669	0.184133	0.0409921	-0.0475692	0.146422	0.009077	0.00649724	0.00717257	0.0162122	0.0308007	0.00202937	0.00867144	-1.6326	-1.39566	-1.53513	-0.505182	-0.383006	-2.64789	-1.43382
Potra000382g01707	4.4661	4.55427	0.319231	0	0.341125	0.0095694	-0.0435012	0.118533	0.00495072	0.00216035	0.0146479	0.0159131	0.0055515	0.00818859	0.0101205	-2.09264	-1.71004	-0.636681	-1.28655	-2.01359	-1.04127	0.653844
Potra000382g01708	0.584529	0.605424	0.116961	0.104538	0.194873	0.0128119	-0.0414725	0.0990028	NA	NA	0.0126527	0.0206751	0.00871815	0.00485132	NA	NA	NA	-1.43905	-0.824892	-1.7757	-2.34372	NA
Potra000382g01709	0.71858	0.724517	0.140964	0	0.316526	0.0942247	-0.00295627	0.201943	NA	NA	0.0247761	0.00942483	0.00904886	NA	NA	NA	NA	-0.408908	-1.75959	-1.62739	NA	NA
Potra000382g01710	0.423216	0.399544	0.141369	0.0234236	0.35914	0.0395792	-0.0369045	0.135409	NA	NA	0.0156828	0.0190858	0.0122295	0.0101177	0.0142765	NA	NA	-1.20316	-0.939051	-1.84445	-1.58494	-1.09602
Potra000382g01711	5.26172	5.18412	0.303244	0	0.727622	0.0041987	-0.047268	0.154972	0.0158039	0.00643521	0.00748665	0.0239066	0.0282807	0.00301396	0.0113774	-0.976162	-1.57332	-1.78886	-1.01436	0.635438	-2.38917	-1.4521
Potra000382g01712	2.9432	2.8448	0.399459	0.203755	0.177025	0.0419212	-0.0325339	0.172127	0.015486	0.0050896	0.0201372	NA	0.0337674	0.00474569	0.0066341	-1.43043	-1.98699	-0.502493	NA	0.22198	-1.9515	-1.56717
Potra000382g01713	5.81613	5.81203	0.130222	0	0.288034	0.0481921	-0.0397186	0.169852	0.0263521	0.00614687	0.0111477	0.0491982	0.0245486	0.00336011	0.0144222	-0.02827	-1.03078	-1.03782	0.248229	-0.214968	-2.32059	-0.527933
Potra000382g01714	4.81044	4.83553	0.0886271	0.0509209	0.554702	0.0447611	-0.0480748	0.169852	0.0152233	0.0302467	0.0147202	0.032206	NA	0.00430137	0.0155923	-0.072365	0.103329	-0.539524	0.135196	NA	-1.68882	-0.508708
Potra000382g01715	1.87071	1.91303	0.487778	1.1e-16	0.775925	0.0295026	-0.0523263	0.142166	0.0359641	0.0375552	0.0358892	0.0539167	0.0285135	0.0261015	0.0326493	-0.665627	-0.316358	-0.572945	0.014208	-0.10054	-0.937436	-0.08156
Potra000382g01716	0.0175132	0	0.00757204	NA	0	0.0322324	-0.0654115	0.242408	NA	0.019088	0.0419169	0.0311068	0.028193	0.0351431	NA	NA	-0.866425	0.353791	0.085456	-0.511302	-0.526425	NA
Potra000382g01717	0.0408277	0	0.0181498	0.175848	0.342941	NA	NA	NA	NA	NA	NA	0.0519872	0.0715549	NA	NA	NA	NA	NA	0.375694	1.10077	NA	NA
Potra000383g01718	4.56211	4.59755	0.0601061	0	0.543227	-0.0121213	-0.05693	0.0296691	0.00839813	0.00649636	0.0126724	0.0413187	0.0247941	0.00258722	0.0107371	-1.87099	-1.42884	-0.896291	-0.759345	-0.547934	-2.66277	-1.58061
Potra000383g01719	5.34845	5.34626	0.23876	0.0547265	0.126984	-0.00742719	-0.0413807	0.0534391	0.00504932	0.00381604	0.00635056	0.0286623	0.0276935	0.0264735	NA	-1.5034	-2.0137	-1.29311	-0.258799	-0.84415	0.13782	NA
Potra000383g32386	0.102575	0	0.0421485	0	0.0659695	NA	NA	NA	NA	NA	NA	0.00633463	0.0215817	0.000779519	0.0113487	NA	NA	NA	-1.52133	-0.043668	-2.85966	-0.41024
Potra000383g32387	0.953058	0.946025	0.143068	0	0.310522	0.0284486	-0.0222046	0.0436801	NA	NA	0.0198802	0.0246691	0.0277645	0.00438421	NA	NA	NA	0.199393	0.079934	-0.327391	-1.78598	NA
Potra000384g01720	3.48756	3.46069	0.103207	0	0.453411	0.0317543	-0.0352521	0.080679	0.00775316	0.00578438	0.00958891	0.0125044	NA	0.0118022	NA	-1.87592	-2.13981	-1.17216	-1.07788	NA	-1.04849	NA
Potra000384g01721	4.89494	4.87425	0.0590464	0	0.205129	0.00739795	-0.0495873	0.0708626	0.00440181	0.00508043	0.00452727	NA	0.0118364	0.00217289	0.00673987	-1.8436	-1.96917	-2.28626	NA	-1.627	-2.45281	-1.4684
Potra000384g01722	3.30315	3.30812	0.232735	0.0427458	0.242575	0.0216744	-0.0430681	0.157951	0.00231434	0.005064	0.00340829	0.00994771	NA	0.00485318	0.00527794	-2.31814	-1.81465	-2.31758	-1.59405	NA	-1.95194	-1.76378
Potra000384g01723	5.67151	5.64634	0.131249	0.217406	0.10579	0.00286363	-0.0432198	0.074179	0.0106878	0.0034504	0.00725081	0.0113978	0.0331192	0.000865288	0.00372251	-0.953053	-2.48169	-1.4506	-2.19095	-0.512077	-2.66148	-2.13439
Potra000384g01724	6.4283	6.43774	0.129066	0.0772154	0.39836	0.00350082	-0.0650588	0.0645453	0.00770164	0.0193358	0.00464537	0.014354	0.00593802	0.00167216	0.0119806	-1.89758	-0.520656	-2.00584	-0.921254	-1.9392	-2.7196	-0.794307
[truncated: 33,187 more rows]

## Sheet: Network eQTL Gene statistics
All statistics in this worksheet are calculated using the corrected expression values i.e.after hidden confounder removal
[truncated: 22,770 more rows]

[truncated: 1 more sheets: Module sizes]
